# Supplementary material for: Causal Effects of Oxidative Stress on Diabetes Mellitus and Microvascular Complications: Insights Integrating Genome-Wide Mendelian Randomization, DNA Methylation, and Proteome
Source: Antioxidants (Basel). 2024 Jul 26;13(8):903. doi: 10.3390/antiox13080903 (PMC11351708; doi:10.3390/antiox13080903)
Supplement: Supplementary file 1 [file antioxidants-13-00903-s001.zip]

Archive with 1 entries (1 files):
- antioxidants-3088516-supplementary 1.xlsx
