# Supplementary material for: Causal Effects of Oxidative Stress on Diabetes Mellitus and Microvascular Complications: Insights Integrating Genome-Wide Mendelian Randomization, DNA Methylation, and Proteome
Source: Antioxidants (Basel). 2024 Jul 26;13(8):903. doi: 10.3390/antiox13080903 (PMC11351708; doi:10.3390/antiox13080903)
Supplement: Supplementary file 1 [file antioxidants-13-00903-s001.zip › antioxidants-3088516-supplementary 1.xlsx]

## Sheet: Contents
Contents
Supplementary Table S1	Information of included studies and consortia.
Supplementary Table S2	817 OS-related genes with a relevance score ≥7 obtained from GeneCards.
Supplementary Table S3	SMR and colocalization results of the association between expression of OS-related genes and diabetes mellitus and microvascular complications (FDR < 0.05 and P-HEIDI > 0.01)
Supplementary Table S4	SMR and colocalization results of the association between DNA methylation of OS-related genes and diabetes mellitus and microvascular complications (FDR < 0.05 and P-HEIDI > 0.01)
Supplementary Table S5	SMR and colocalization results of the association between protein expression of OS-related genes and diabetes mellitus and microvascular complications (FDR < 0.05 and P-HEIDI > 0.01)
Supplementary Table S6	SMR and colocalization results of the association between DNA methylation and gene expression of OS-related genes (FDR < 0.05 and P-HEIDI > 0.01)
Supplementary Table S7	SNPs used as instrumental variable for two-sample MR analysis and F-statistic.
Supplementary Table S8	Sensitivity analysis used two-sample MR analysis on the association between OS-related gene expression and diabetes mellitus and microvascular complications.

## Sheet: ST1
Supplementary Table S1. Information of included studies and consortia
Type of dataset	Resource	Participants	Reference	Download Site
cis-eQTL	eQTLGen Consortium	31,684 individuals (majority of samples were of European ancestry)	Võsa U, et al. Nat Genet. 2021. PMID: 34475573. Large-scale cis- and trans-eQTL analyses identify thousands of genetic loci and polygenic scores that regulate blood gene expression.	https://www.eqtlgen.org/cis-eqtls.html
GTEx	GTEx Portal	838 individuals (85.5% were European)	Eraslan G, et al. Science. 2022. PMID: 35549429. Single-nucleus cross-tissue molecular reference maps toward understanding disease gene function.	https://yanglab.westlake.edu.cn/data/SMR/GTEx_V8_cis_eqtl_summary_lite.tar
cis-mQTL	McRae et al. mQTL summary data	1,980 European individuals	Wu Y, et al. Nat Commun. 2018. PMID: 29500431. Integrative analysis of omics summary data reveals putative mechanisms underlying complex traits.	https://yanglab.westlake.edu.cn/data/SMR/LBC_BSGS_meta_lite.tar.gz
pQTL	Ferkingstad et al. pQTL summary data	35,559 Icelanders	Ferkingstad E, et al. Nat Genet. 2021. PMID: 34857953. Large-scale integration of the plasma proteome with genetics and disease.	https://www.decode.com/summarydata/
Type 2 diabetes	The FinnGen study	57,698 European-ancestry cases and 308,252 European-ancestry controls	Kurki M, et al. Nature. 2023. PMID: 36653562. FinnGen provides genetic insights from a well-phenotyped isolated population.	https://r9.finngen.fi/
Type 1 diabetes	The FinnGen study	4,196 European-ancestry cases and 308,252 European-ancestry controls	Kurki M, et al. Nature. 2023. PMID: 36653562. FinnGen provides genetic insights from a well-phenotyped isolated population.	https://r9.finngen.fi/
Diabetic nephropathy	The FinnGen study	4,111 European-ancestry cases and 308,539 European-ancestry controls	Kurki M, et al. Nature. 2023. PMID: 36653562. FinnGen provides genetic insights from a well-phenotyped isolated population.	https://r9.finngen.fi/
Diabetic retinopathy	The FinnGen study	10,413 European-ancestry cases and 308,633 European-ancestry controls	Kurki M, et al. Nature. 2023. PMID: 36653562. FinnGen provides genetic insights from a well-phenotyped isolated population.	https://r9.finngen.fi/

## Sheet: ST2
Supplementary Table S2. 817 OS-related genes with a relevance score ≥ 7 obtained from GeneCards
Probe	Gene Symbol	Description	Category	Function	Relevance score
ENSG00000130649	CYP2E1	Cytochrome P450 Family 2 Subfamily E Member 1	Protein Coding	A cytochrome P450 monooxygenase involved in the metabolism of fatty acids (PubMed:10553002, PubMed:18577768). Mechanistically, uses molecular oxygen inserting one oxygen atom into a substrate, and reducing the second into a water molecule, with two electrons provided by NADPH via cytochrome P450 reductase (NADPH--hemoprotein reductase) (PubMed:10553002, PubMed:18577768). Catalyzes the hydroxylati…	15.8089
ENSG00000164938	TP53INP1	Tumor Protein P53 Inducible Nuclear Protein 1	Protein Coding	Antiproliferative and proapoptotic protein involved in cell stress response which acts as a dual regulator of transcription and autophagy. Acts as a positive regulator of autophagy. In response to cellular stress or activation of autophagy, relocates to autophagosomes where it interacts with autophagosome-associated proteins GABARAP, GABARAPL1/L2, MAP1LC3A/B/C and regulates autophagy. Acts as an …	7.4996
ENSG00000138757	G3BP2	G3BP Stress Granule Assembly Factor 2	Protein Coding	Scaffold protein that plays an essential role in cytoplasmic stress granule formation which acts as a platform for antiviral signaling (PubMed:23279204, PubMed:32302570, PubMed:32302571, PubMed:32302572). Plays an essential role in stress granule formation (PubMed:27022092, PubMed:32302570, PubMed:32302571, PubMed:32302572, PubMed:35977029). Stress granules are membraneless compartments that stor…	16.1813
ENSG00000171862	PTEN	Phosphatase And Tensin Homolog	Protein Coding	Dual-specificity protein phosphatase, dephosphorylating tyrosine-, serine- and threonine-phosphorylated proteins (PubMed:9187108, PubMed:9256433, PubMed:9616126). Also functions as a lipid phosphatase, removing the phosphate in the D3 position of the inositol ring of PtdIns(3,4,5)P3/phosphatidylinositol 3,4,5-trisphosphate, PtdIns(3,4)P2/phosphatidylinositol 3,4-diphosphate and PtdIns3P/phosphati…	10.5248
ENSG00000105287	PRKD2	Protein Kinase D2	Protein Coding	Serine/threonine-protein kinase that converts transient diacylglycerol (DAG) signals into prolonged physiological effects downstream of PKC, and is involved in the regulation of cell proliferation via MAPK1/3 (ERK1/2) signaling, oxidative stress-induced NF-kappa-B activation, inhibition of HDAC7 transcriptional repression, signaling downstream of T-cell antigen receptor (TCR) and cytokine product…	7.63914
ENSG00000139531	SUOX	Sulfite Oxidase	Protein Coding	Catalyzes the oxidation of sulfite to sulfate, the terminal reaction in the oxidative degradation of sulfur-containing amino acids. {ECO:0000250|UniProtKB:Q07116}.	9.27669
ENSG00000174099	MSRB3	Methionine Sulfoxide Reductase B3	Protein Coding	Catalyzes the reduction of free and protein-bound methionine sulfoxide to methionine. Isoform 2 is essential for hearing. {ECO:0000269|PubMed:14699060, ECO:0000269|PubMed:21185009}.	8.67133
ENSG00000111725	PRKAB1	Protein Kinase AMP-Activated Non-Catalytic Subunit Beta 1	Protein Coding	Non-catalytic subunit of AMP-activated protein kinase (AMPK), an energy sensor protein kinase that plays a key role in regulating cellular energy metabolism. In response to reduction of intracellular ATP levels, AMPK activates energy-producing pathways and inhibits energy-consuming processes: inhibits protein, carbohydrate and lipid biosynthesis, as well as cell growth and proliferation. AMPK act…	9.6192
ENSG00000140939	NOL3	Nucleolar Protein 3	Protein Coding	[Isoform 1]: May be involved in RNA splicing. {ECO:0000269|PubMed:10196175}.; [Isoform 2]: Functions as an apoptosis repressor that blocks multiple modes of cell death. Inhibits extrinsic apoptotic pathways through two different ways. Firstly by interacting with FAS and FADD upon FAS activation blocking death-inducing signaling complex (DISC) assembly (By similarity). Secondly by interacting with…	9.12247
ENSG00000149554	CHEK1	Checkpoint Kinase 1	Protein Coding	Serine/threonine-protein kinase which is required for checkpoint-mediated cell cycle arrest and activation of DNA repair in response to the presence of DNA damage or unreplicated DNA (PubMed:11535615, PubMed:12399544, PubMed:12446774, PubMed:14559997, PubMed:14988723, PubMed:15311285, PubMed:15650047, PubMed:15665856, PubMed:32357935). May also negatively regulate cell cycle progression during un…	7.94253
ENSG00000164867	NOS3	Nitric Oxide Synthase 3	Protein Coding	Produces nitric oxide (NO) which is implicated in vascular smooth muscle relaxation through a cGMP-mediated signal transduction pathway (PubMed:1378832). NO mediates vascular endothelial growth factor (VEGF)-induced angiogenesis in coronary vessels and promotes blood clotting through the activation of platelets. {ECO:0000269|PubMed:1378832}.; [Isoform eNOS13C]: Lacks eNOS activity, dominant-negat…	63.6611
ENSG00000007171	NOS2	Nitric Oxide Synthase 2	Protein Coding	Produces nitric oxide (NO) which is a messenger molecule with diverse functions throughout the body (PubMed:7504305, PubMed:7531687, PubMed:7544004, PubMed:7682706). In macrophages, NO mediates tumoricidal and bactericidal actions. Also has nitrosylase activity and mediates cysteine S-nitrosylation of cytoplasmic target proteins such PTGS2/COX2 (By similarity). As component of the iNOS-S100A8/9 t…	57.9893
ENSG00000157184	CPT2	Carnitine Palmitoyltransferase 2	Protein Coding	Involved in the intramitochondrial synthesis of acylcarnitines from accumulated acyl-CoA metabolites (PubMed:20538056, PubMed:24780397). Reconverts acylcarnitines back into the respective acyl-CoA esters that can then undergo beta-oxidation, an essential step for the mitochondrial uptake of long-chain fatty acids and their subsequent beta-oxidation in the mitochondrion. Active with medium (C8-C12…	47.908
ENSG00000142168	SOD1	Superoxide Dismutase 1	Protein Coding	Destroys radicals which are normally produced within the cells and which are toxic to biological systems. {ECO:0000269|PubMed:24140062}.	45.8301
ENSG00000089250	NOS1	Nitric Oxide Synthase 1	Protein Coding	Produces nitric oxide (NO) which is a messenger molecule with diverse functions throughout the body. In the brain and peripheral nervous system, NO displays many properties of a neurotransmitter. Probably has nitrosylase activity and mediates cysteine S-nitrosylation of cytoplasmic target proteins such SRR. {ECO:0000269|PubMed:35772285}.	45.7802
ENSG00000121691	CAT	Catalase	Protein Coding	Catalyzes the degradation of hydrogen peroxide (H(2)O(2)) generated by peroxisomal oxidases to water and oxygen, thereby protecting cells from the toxic effects of hydrogen peroxide (PubMed:7882369). Promotes growth of cells including T-cells, B-cells, myeloid leukemia cells, melanoma cells, mastocytoma cells and normal and transformed fibroblast cells (PubMed:7882369). {ECO:0000269|PubMed:788236…	45.2776
ENSG00000156709	AIFM1	Apoptosis Inducing Factor Mitochondria Associated 1	Protein Coding	Functions both as NADH oxidoreductase and as regulator of apoptosis (PubMed:17094969, PubMed:20362274, PubMed:23217327, PubMed:33168626). In response to apoptotic stimuli, it is released from the mitochondrion intermembrane space into the cytosol and to the nucleus, where it functions as a proapoptotic factor in a caspase-independent pathway (PubMed:20362274). Release into the cytoplasm is mediat…	40.9851
ENSG00000232810	TNF	Tumor Necrosis Factor	Protein Coding	Cytokine that binds to TNFRSF1A/TNFR1 and TNFRSF1B/TNFBR. It is mainly secreted by macrophages and can induce cell death of certain tumor cell lines. It is potent pyrogen causing fever by direct action or by stimulation of interleukin-1 secretion and is implicated in the induction of cachexia, Under certain conditions it can stimulate cell proliferation and induce cell differentiation. Impairs re…	38.9562
ENSG00000134905	CARS2	Cysteinyl-TRNA Synthetase 2, Mitochondrial	Protein Coding	Mitochondrial cysteine-specific aminoacyl-tRNA synthetase that catalyzes the ATP-dependent ligation of cysteine to tRNA(Cys). {ECO:0000269|PubMed:29079736}.; In addition to its role as an aminoacyl-tRNA synthetase, has also cysteine persulfide synthase activity. Produces reactive persulfide species such as cysteine persulfide (CysSSH) from substrate cysteine and mediate direct incorporation of Cy…	38.7177
ENSG00000116044	NFE2L2	NFE2 Like BZIP Transcription Factor 2	Protein Coding	Transcription factor that plays a key role in the response to oxidative stress: binds to antioxidant response (ARE) elements present in the promoter region of many cytoprotective genes, such as phase 2 detoxifying enzymes, and promotes their expression, thereby neutralizing reactive electrophiles (PubMed:11035812, PubMed:19489739, PubMed:29018201, PubMed:31398338). In normal conditions, ubiquitin…	37.6704
ENSG00000145982	FARS2	Phenylalanyl-TRNA Synthetase 2, Mitochondrial	Protein Coding	Is responsible for the charging of tRNA(Phe) with phenylalanine in mitochondrial translation. To a lesser extent, also catalyzes direct attachment of m-Tyr (an oxidized version of Phe) to tRNA(Phe), thereby opening the way for delivery of the misacylated tRNA to the ribosome and incorporation of ROS-damaged amino acid into proteins. {ECO:0000269|PubMed:19549855, ECO:0000269|PubMed:22833457}.	37.1785
ENSG00000141510	TP53	Tumor Protein P53	Protein Coding	Acts as a tumor suppressor in many tumor types; induces growth arrest or apoptosis depending on the physiological circumstances and cell type (PubMed:11025664, PubMed:12524540, PubMed:12810724, PubMed:15186775, PubMed:15340061, PubMed:17189187, PubMed:17317671, PubMed:17349958, PubMed:19556538, PubMed:20673990, PubMed:20959462, PubMed:22726440, PubMed:24051492, PubMed:24652652, PubMed:9840937). I…	37.1345
ENSG00000100292	HMOX1	Heme Oxygenase 1	Protein Coding	[Heme oxygenase 1]: Catalyzes the oxidative cleavage of heme at the alpha-methene bridge carbon, released as carbon monoxide (CO), to generate biliverdin IXalpha, while releasing the central heme iron chelate as ferrous iron (PubMed:11121422, PubMed:19556236, PubMed:7703255). Affords protection against programmed cell death and this cytoprotective effect relies on its ability to catabolize free h…	36.6316
ENSG00000135297	MTO1	Mitochondrial TRNA Translation Optimization 1	Protein Coding	Involved in the 5-carboxymethylaminomethyl modification (mnm(5)s(2)U34) of the wobble uridine base in mitochondrial tRNAs. {ECO:0000269|PubMed:12011058}.	36.6007
ENSG00000168827	GFM1	G Elongation Factor Mitochondrial 1	Protein Coding	Mitochondrial GTPase that catalyzes the GTP-dependent ribosomal translocation step during translation elongation. During this step, the ribosome changes from the pre-translocational (PRE) to the post-translocational (POST) state as the newly formed A-site-bound peptidyl-tRNA and P-site-bound deacylated tRNA move to the P and E sites, respectively. Catalyzes the coordinated movement of the two tRN…	35.0189
ENSG00000172939	OXSR1	Oxidative Stress Responsive Kinase 1	Protein Coding	Effector serine/threonine-protein kinase component of the WNK-SPAK/OSR1 kinase cascade, which is involved in various processes, such as ion transport, response to hypertonic stress and blood pressure (PubMed:16669787, PubMed:18270262, PubMed:21321328, PubMed:34289367). Specifically recognizes and binds proteins with a RFXV motif (PubMed:16669787, PubMed:17721439, PubMed:21321328). Acts downstream…	34.6175
ENSG00000006744	ELAC2	ElaC Ribonuclease Z 2	Protein Coding	Zinc phosphodiesterase, which displays mitochondrial tRNA 3'-processing endonuclease activity. Involved in tRNA maturation, by removing a 3'-trailer from precursor tRNA (PubMed:21593607). Associates with mitochondrial DNA complexes at the nucleoids to initiate RNA processing and ribosome assembly (PubMed:24703694). {ECO:0000269|PubMed:21593607, ECO:0000269|PubMed:24703694}.	34.563
ENSG00000124608	AARS2	Alanyl-TRNA Synthetase 2, Mitochondrial	Protein Coding	Catalyzes the attachment of alanine to tRNA(Ala) in a two-step reaction: alanine is first activated by ATP to form Ala-AMP and then transferred to the acceptor end of tRNA(Ala). Also edits incorrectly charged tRNA(Ala) via its editing domain. {ECO:0000255|HAMAP-Rule:MF_03133}.	34.0362
ENSG00000112096	SOD2	Superoxide Dismutase 2	Protein Coding	Destroys superoxide anion radicals which are normally produced within the cells and which are toxic to biological systems. {ECO:0000269|PubMed:10334867}.	33.8627
ENSG00000112062	MAPK14	Mitogen-Activated Protein Kinase 14	Protein Coding	Serine/threonine kinase which acts as an essential component of the MAP kinase signal transduction pathway. MAPK14 is one of the four p38 MAPKs which play an important role in the cascades of cellular responses evoked by extracellular stimuli such as pro-inflammatory cytokines or physical stress leading to direct activation of transcription factors. Accordingly, p38 MAPKs phosphorylate a broad ra…	32.1002
ENSG00000140961	OSGIN1	Oxidative Stress Induced Growth Inhibitor 1	Protein Coding	Regulates the differentiation and proliferation through the regulation of cell death. {ECO:0000269|PubMed:11459809, ECO:0000269|PubMed:14570898, ECO:0000269|PubMed:15569677}.	31.6058
ENSG00000104687	GSR	Glutathione-Disulfide Reductase	Protein Coding	Maintains high levels of reduced glutathione in the cytosol.	31.2177
ENSG00000158125	XDH	Xanthine Dehydrogenase	Protein Coding	Key enzyme in purine degradation. Catalyzes the oxidation of hypoxanthine to xanthine. Catalyzes the oxidation of xanthine to uric acid. Contributes to the generation of reactive oxygen species. Has also low oxidase activity towards aldehydes (in vitro). {ECO:0000269|PubMed:17301077}.	30.0044
ENSG00000107643	MAPK8	Mitogen-Activated Protein Kinase 8	Protein Coding	Serine/threonine-protein kinase involved in various processes such as cell proliferation, differentiation, migration, transformation and programmed cell death. Extracellular stimuli such as pro-inflammatory cytokines or physical stress stimulate the stress-activated protein kinase/c-Jun N-terminal kinase (SAP/JNK) signaling pathway (PubMed:28943315). In this cascade, two dual specificity kinases …	29.987
ENSG00000158125	OSER1	Oxidative Stress Responsive Serine Rich 1	Protein Coding		29.4907
ENSG00000005381	MPO	Myeloperoxidase	Protein Coding	Part of the host defense system of polymorphonuclear leukocytes. It is responsible for microbicidal activity against a wide range of organisms. In the stimulated PMN, MPO catalyzes the production of hypohalous acids, primarily hypochlorous acid in physiologic situations, and other toxic intermediates that greatly enhance PMN microbicidal activity (PubMed:9922160). Mediates the proteolytic cleavag…	29.2123
ENSG00000136810	TXN	Thioredoxin	Protein Coding	Participates in various redox reactions through the reversible oxidation of its active center dithiol to a disulfide and catalyzes dithiol-disulfide exchange reactions (PubMed:17182577, PubMed:19032234, PubMed:2176490). Plays a role in the reversible S-nitrosylation of cysteine residues in target proteins, and thereby contributes to the response to intracellular nitric oxide. Nitrosylates the act…	28.0749
ENSG00000178952	TUFM	Tu Translation Elongation Factor, Mitochondrial	Protein Coding	Promotes the GTP-dependent binding of aminoacyl-tRNA to the A-site of ribosomes during protein biosynthesis. Also plays a role in the regulation of autophagy and innate immunity. Recruits ATG5-ATG12 and NLRX1 at mitochondria and serves as a checkpoint of the RIGI-MAVS pathway. In turn, inhibits RLR-mediated type I interferon while promoting autophagy. {ECO:0000269|PubMed:22749352, ECO:0000269|Pub…	27.8167
ENSG00000103356	EARS2	Glutamyl-TRNA Synthetase 2, Mitochondrial	Protein Coding	Non-discriminating glutamyl-tRNA synthetase that catalyzes aminoacylation of both mitochondrial tRNA(Glu) and tRNA(Gln) and participates in RNA aminoacylation for mitochondrial protein translation (PubMed:19805282). Attachs glutamate to tRNA(Glu) or tRNA(Gln) in a two-step reaction: glutamate is first activated by ATP to form Glu-AMP and then transferred to the acceptor end of tRNA(Glu) or tRNA(G…	27.4729
ENSG00000164823	OSGIN2	Oxidative Stress Induced Growth Inhibitor Family Member 2	Protein Coding	May be involved in meiosis or the maturation of germ cells.	27.1444
ENSG00000171453	POLR1C	RNA Polymerase I And III Subunit C	Protein Coding	DNA-dependent RNA polymerase catalyzes the transcription of DNA into RNA using the four ribonucleoside triphosphates as substrates. Common component of RNA polymerases I and III which synthesize ribosomal RNA precursors and short non-coding RNAs including 5S rRNA, snRNAs, tRNAs and miRNAs, respectively. POLR1C/RPAC1 is part of the polymerase core and may function as a clamp element that moves to …	26.9337
ENSG00000136244	IL6	Interleukin 6	Protein Coding	Cytokine with a wide variety of biological functions in immunity, tissue regeneration, and metabolism. Binds to IL6R, then the complex associates to the signaling subunit IL6ST/gp130 to trigger the intracellular IL6-signaling pathway (Probable). The interaction with the membrane-bound IL6R and IL6ST stimulates 'classic signaling', whereas the binding of IL6 and soluble IL6R to IL6ST stimulates 't…	26.6791
ENSG00000100030	MAPK1	Mitogen-Activated Protein Kinase 1	Protein Coding	Serine/threonine kinase which acts as an essential component of the MAP kinase signal transduction pathway. MAPK1/ERK2 and MAPK3/ERK1 are the 2 MAPKs which play an important role in the MAPK/ERK cascade. They participate also in a signaling cascade initiated by activated KIT and KITLG/SCF. Depending on the cellular context, the MAPK/ERK cascade mediates diverse biological functions such as cell g…	26.6597
ENSG00000123297	TSFM	Ts Translation Elongation Factor, Mitochondrial	Protein Coding	Associates with the EF-Tu.GDP complex and induces the exchange of GDP to GTP. It remains bound to the aminoacyl-tRNA.EF-Tu.GTP complex up to the GTP hydrolysis stage on the ribosome. {ECO:0000255|HAMAP-Rule:MF_03135, ECO:0000269|PubMed:27677415}.	26.4125
ENSG00000116288	PARK7	Parkinsonism Associated Deglycase	Protein Coding	Multifunctional protein with controversial molecular function which plays an important role in cell protection against oxidative stress and cell death acting as oxidative stress sensor and redox-sensitive chaperone and protease (PubMed:12796482, PubMed:17015834, PubMed:18711745, PubMed:19229105, PubMed:20304780, PubMed:25416785, PubMed:26995087, PubMed:28993701). It is involved in neuroprotective…	25.895
ENSG00000173391	OLR1	Oxidized Low Density Lipoprotein Receptor 1	Protein Coding	Receptor that mediates the recognition, internalization and degradation of oxidatively modified low density lipoprotein (oxLDL) by vascular endothelial cells. OxLDL is a marker of atherosclerosis that induces vascular endothelial cell activation and dysfunction, resulting in pro-inflammatory responses, pro-oxidative conditions and apoptosis. Its association with oxLDL induces the activation of NF…	25.782
ENSG00000125538	IL1B	Interleukin 1 Beta	Protein Coding	Potent pro-inflammatory cytokine (PubMed:10653850, PubMed:12794819, PubMed:28331908, PubMed:3920526). Initially discovered as the major endogenous pyrogen, induces prostaglandin synthesis, neutrophil influx and activation, T-cell activation and cytokine production, B-cell activation and antibody production, and fibroblast proliferation and collagen production (PubMed:3920526). Promotes Th17 diffe…	25.326
ENSG00000160211	G6PD	Glucose-6-Phosphate Dehydrogenase	Protein Coding	Catalyzes the rate-limiting step of the oxidative pentose-phosphate pathway, which represents a route for the dissimilation of carbohydrates besides glycolysis. The main function of this enzyme is to provide reducing power (NADPH) and pentose phosphates for fatty acid and nucleic acid synthesis. {ECO:0000269|PubMed:15858258, ECO:0000269|PubMed:24769394, ECO:0000269|PubMed:26479991, ECO:0000269|Pu…	25.0091
ENSG00000138035	PNPT1	Polyribonucleotide Nucleotidyltransferase 1	Protein Coding	RNA-binding protein implicated in numerous RNA metabolic processes. Catalyzes the phosphorolysis of single-stranded polyribonucleotides processively in the 3'-to-5' direction. Mitochondrial intermembrane factor with RNA-processing exoribonulease activity. Component of the mitochondrial degradosome (mtEXO) complex, that degrades 3' overhang double-stranded RNA with a 3'-to-5' directionality in an …	24.7931
ENSG00000100348	TXN2	Thioredoxin 2	Protein Coding	Important for the control of mitochondrial reactive oxygen species homeostasis, apoptosis regulation and cell viability. Possesses a dithiol-reducing activity. {ECO:0000269|PubMed:12032145, ECO:0000269|PubMed:12080052, ECO:0000269|PubMed:26626369}.	24.5244
ENSG00000137411	VARS2	Valyl-TRNA Synthetase 2, Mitochondrial	Protein Coding	Catalyzes the attachment of valine to tRNA(Val) in a two-step reaction: valine is first activated by ATP to form Val-AMP and then transferred to the acceptor end of tRNA(Val). {ECO:0000269|PubMed:24827421}.	24.2368
ENSG00000096717	SIRT1	Sirtuin 1	Protein Coding	NAD-dependent protein deacetylase that links transcriptional regulation directly to intracellular energetics and participates in the coordination of several separated cellular functions such as cell cycle, response to DNA damage, metabolism, apoptosis and autophagy (PubMed:11672523, PubMed:12006491, PubMed:14976264, PubMed:14980222, PubMed:15126506, PubMed:15152190, PubMed:15205477, PubMed:154698…	24.1637
ENSG00000130921	MTRFR	Mitochondrial Translation Release Factor In Rescue	Protein Coding	Part of a mitoribosome-associated quality control pathway that prevents aberrant translation by responding to interruptions during elongation (PubMed:33243891). As heterodimer with MTRES1, ejects the unfinished nascent chain and peptidyl transfer RNA (tRNA), respectively, from stalled ribosomes. Recruitment of mitoribosome biogenesis factors to these quality control intermediates suggests additio…	24.1247
ENSG00000172115	CYCS	Cytochrome C, Somatic	Protein Coding	Electron carrier protein. The oxidized form of the cytochrome c heme group can accept an electron from the heme group of the cytochrome c1 subunit of cytochrome reductase. Cytochrome c then transfers this electron to the cytochrome oxidase complex, the final protein carrier in the mitochondrial electron-transport chain.; Plays a role in apoptosis. Suppression of the anti-apoptotic members or acti…	23.9134
ENSG00000164305	CASP3	Caspase 3	Protein Coding	Thiol protease that acts as a major effector caspase involved in the execution phase of apoptosis (PubMed:18723680, PubMed:20566630, PubMed:23650375, PubMed:35338844, PubMed:35446120, PubMed:7596430). Following cleavage and activation by initiator caspases (CASP8, CASP9 and/or CASP10), mediates execution of apoptosis by catalyzing cleavage of many proteins (PubMed:18723680, PubMed:20566630, PubMe…	23.8448
ENSG00000198626	RYR2	Ryanodine Receptor 2	Protein Coding	Cytosolic calcium-activated calcium channel that mediates the release of Ca(2+) from the sarcoplasmic reticulum into the cytosol and thereby plays a key role in triggering cardiac muscle contraction. Aberrant channel activation can lead to cardiac arrhythmia. In cardiac myocytes, calcium release is triggered by increased Ca(2+) cytosolic levels due to activation of the L-type calcium channel CACN…	23.731
ENSG00000233276	GPX1	Glutathione Peroxidase 1	Protein Coding	Catalyzes the reduction of hydroperoxides in a glutathione-dependent manner thus regulating cellular redox homeostasis (PubMed:11115402, PubMed:36608588). Can reduce small soluble hydroperoxides such as H2O2, cumene hydroperoxide and tert-butyl hydroperoxide, as well as several fatty acid-derived hydroperoxides (PubMed:11115402, PubMed:36608588). In platelets catalyzes the reduction of 12-hydrope…	23.4086
ENSG00000135900	MRPL44	Mitochondrial Ribosomal Protein L44	Protein Coding	Component of the 39S subunit of mitochondrial ribosome. May have a function in the assembly/stability of nascent mitochondrial polypeptides exiting the ribosome. {ECO:0000269|PubMed:23315540}.	23.0812
ENSG00000142192	APP	Amyloid Beta Precursor Protein	Protein Coding	Functions as a cell surface receptor and performs physiological functions on the surface of neurons relevant to neurite growth, neuronal adhesion and axonogenesis. Interaction between APP molecules on neighboring cells promotes synaptogenesis (PubMed:25122912). Involved in cell mobility and transcription regulation through protein-protein interactions. Can promote transcription activation through…	22.9383
ENSG00000132693	CRP	C-Reactive Protein	Protein Coding	Displays several functions associated with host defense: it promotes agglutination, bacterial capsular swelling, phagocytosis and complement fixation through its calcium-dependent binding to phosphorylcholine. Can interact with DNA and histones and may scavenge nuclear material released from damaged circulating cells.	22.9288
ENSG00000103707	MTFMT	Mitochondrial Methionyl-TRNA Formyltransferase	Protein Coding	Methionyl-tRNA formyltransferase that formylates methionyl-tRNA in mitochondria and is crucial for translation initiation. {ECO:0000269|PubMed:21907147, ECO:0000269|PubMed:25288793}.	22.6001
ENSG00000005421	PON1	Paraoxonase 1	Protein Coding	Hydrolyzes the toxic metabolites of a variety of organophosphorus insecticides. Capable of hydrolyzing a broad spectrum of organophosphate substrates and lactones, and a number of aromatic carboxylic acid esters. Mediates an enzymatic protection of low density lipoproteins against oxidative modification and the consequent series of events leading to atheroma formation. {ECO:0000269|PubMed:1047966…	22.4797
ENSG00000073756	PTGS2	Prostaglandin-Endoperoxide Synthase 2	Protein Coding	Dual cyclooxygenase and peroxidase in the biosynthesis pathway of prostanoids, a class of C20 oxylipins mainly derived from arachidonate ((5Z,8Z,11Z,14Z)-eicosatetraenoate, AA, C20:4(n-6)), with a particular role in the inflammatory response (PubMed:11939906, PubMed:16373578, PubMed:19540099, PubMed:22942274, PubMed:26859324, PubMed:27226593, PubMed:7592599, PubMed:7947975, PubMed:9261177). The c…	22.3499
ENSG00000130299	GTPBP3	GTP Binding Protein 3, Mitochondrial	Protein Coding	GTPase involved in the 5-carboxymethylaminomethyl modification (mnm(5)s(2)U34) of the wobble uridine base in mitochondrial tRNAs. {ECO:0000305}.	22.0391
ENSG00000169429	CXCL8	C-X-C Motif Chemokine Ligand 8	Protein Coding	Chemotactic factor that mediates inflammatory response by attracting neutrophils, basophils, and T-cells to clear pathogens and protect the host from infection (PubMed:18692776, PubMed:7636208). Also plays an important role in neutrophil activation (PubMed:2145175, PubMed:9623510). Released in response to an inflammatory stimulus, exerts its effect by binding to the G-protein-coupled receptors CX…	22.019
ENSG00000044574	HSPA5	Heat Shock Protein Family A (Hsp70) Member 5	Protein Coding	Endoplasmic reticulum chaperone that plays a key role in protein folding and quality control in the endoplasmic reticulum lumen (PubMed:2294010, PubMed:23769672, PubMed:23990668, PubMed:28332555). Involved in the correct folding of proteins and degradation of misfolded proteins via its interaction with DNAJC10/ERdj5, probably to facilitate the release of DNAJC10/ERdj5 from its substrate (By simil…	21.9728
ENSG00000072778	ACADVL	Acyl-CoA Dehydrogenase Very Long Chain	Protein Coding	Very long-chain specific acyl-CoA dehydrogenase is one of the acyl-CoA dehydrogenases that catalyze the first step of mitochondrial fatty acid beta-oxidation, an aerobic process breaking down fatty acids into acetyl-CoA and allowing the production of energy from fats (PubMed:18227065, PubMed:7668252, PubMed:9461620, PubMed:9599005, PubMed:9839948). The first step of fatty acid beta-oxidation cons…	21.9134
ENSG00000197442	MAP3K5	Mitogen-Activated Protein Kinase Kinase Kinase 5	Protein Coding	Serine/threonine kinase which acts as an essential component of the MAP kinase signal transduction pathway. Plays an important role in the cascades of cellular responses evoked by changes in the environment. Mediates signaling for determination of cell fate such as differentiation and survival. Plays a crucial role in the apoptosis signal transduction pathway through mitochondria-dependent caspas…	21.843
ENSG00000108576	SLC6A4	Solute Carrier Family 6 Member 4	Protein Coding	Serotonin transporter that cotransports serotonin with one Na(+) ion in exchange for one K(+) ion and possibly one proton in an overall electroneutral transport cycle. Transports serotonin across the plasma membrane from the extracellular compartment to the cytosol thus limiting serotonin intercellular signaling (PubMed:10407194, PubMed:12869649, PubMed:21730057, PubMed:27049939, PubMed:27756841,…	21.581
ENSG00000198929	NOS1AP	Nitric Oxide Synthase 1 Adaptor Protein	Protein Coding	Adapter protein involved in neuronal nitric-oxide (NO) synthesis regulation via its association with nNOS/NOS1. The complex formed with NOS1 and synapsins is necessary for specific NO and synapsin functions at a presynaptic level. Mediates an indirect interaction between NOS1 and RASD1 leading to enhance the ability of NOS1 to activate RASD1. Competes with DLG4 for interaction with NOS1, possibly…	21.4334
ENSG00000147571	CRH	Corticotropin Releasing Hormone	Protein Coding	Hormone regulating the release of corticotropin from pituitary gland (By similarity). Induces NLRP6 in intestinal epithelial cells, hence may influence gut microbiota profile (By similarity). {ECO:0000250|UniProtKB:P06296, ECO:0000250|UniProtKB:Q8CIT0}.	21.3475
ENSG00000084754	HADHA	Hydroxyacyl-CoA Dehydrogenase Trifunctional Multienzyme Complex Subunit Alpha	Protein Coding	Mitochondrial trifunctional enzyme catalyzes the last three of the four reactions of the mitochondrial beta-oxidation pathway (PubMed:1550553, PubMed:29915090, PubMed:30850536, PubMed:8135828). The mitochondrial beta-oxidation pathway is the major energy-producing process in tissues and is performed through four consecutive reactions breaking down fatty acids into acetyl-CoA (PubMed:29915090). Am…	21.3303
ENSG00000051523	CYBA	Cytochrome B-245 Alpha Chain	Protein Coding	Critical component of the membrane-bound oxidase of phagocytes that generates superoxide. Associates with NOX3 to form a functional NADPH oxidase constitutively generating superoxide. {ECO:0000269|PubMed:15824103, ECO:0000269|PubMed:17140397}.	21.319
ENSG00000181019	NQO1	NAD(P)H Quinone Dehydrogenase 1	Protein Coding	Flavin-containing quinone reductase that catalyzes two-electron reduction of quinones to hydroquinones using either NADH or NADPH as electron donors. In a ping-pong kinetic mechanism, the electrons are sequentially transferred from NAD(P)H to flavin cofactor and then from reduced flavin to the quinone, bypassing the formation of semiquinone and reactive oxygen species (By similarity) (PubMed:8999…	21.2957
ENSG00000118689	FOXO3	Forkhead Box O3	Protein Coding	Transcriptional activator that recognizes and binds to the DNA sequence 5'-[AG]TAAA[TC]A-3' and regulates different processes, such as apoptosis and autophagy (PubMed:10102273, PubMed:16751106, PubMed:21329882, PubMed:30513302). Acts as a positive regulator of autophagy in skeletal muscle: in starved cells, enters the nucleus following dephosphorylation and binds the promoters of autophagy genes,…	21.0904
ENSG00000198668	CALM1	Calmodulin 1	Protein Coding	Calmodulin acts as part of a calcium signal transduction pathway by mediating the control of a large number of enzymes, ion channels, aquaporins and other proteins through calcium-binding (PubMed:16760425, PubMed:23893133, PubMed:26969752, PubMed:27165696, PubMed:28890335, PubMed:31454269, PubMed:35568036). Calcium-binding is required for the activation of calmodulin (PubMed:16760425, PubMed:2389…	21.0882
ENSG00000116863	ADPRS	ADP-Ribosylserine Hydrolase	Protein Coding	ADP-ribosylhydrolase that preferentially hydrolyzes the scissile alpha-O-linkage attached to the anomeric C1'' position of ADP-ribose and acts on different substrates, such as proteins ADP-ribosylated on serine and threonine, free poly(ADP-ribose) and O-acetyl-ADP-D-ribose (PubMed:21498885, PubMed:29907568, PubMed:30045870, PubMed:30401461, PubMed:30830864, PubMed:33186521, PubMed:33769608, PubMe…	21.0632
ENSG00000177606	JUN	Jun Proto-Oncogene, AP-1 Transcription Factor Subunit	Protein Coding	Transcription factor that recognizes and binds to the AP-1 consensus motif 5'-TGA[GC]TCA-3' (PubMed:10995748, PubMed:22083952). Heterodimerizes with proteins of the FOS family to form an AP-1 transcription complex, thereby enhancing its DNA binding activity to the AP-1 consensus sequence 5'-TGA[GC]TCA-3' and enhancing its transcriptional activity (By similarity). Together with FOSB, plays a role …	20.9968
ENSG00000108691	CCL2	C-C Motif Chemokine Ligand 2	Protein Coding	Acts as a ligand for C-C chemokine receptor CCR2 (PubMed:10529171, PubMed:10587439, PubMed:9837883). Signals through binding and activation of CCR2 and induces a strong chemotactic response and mobilization of intracellular calcium ions (PubMed:10587439, PubMed:9837883). Exhibits a chemotactic activity for monocytes and basophils but not neutrophils or eosinophils (PubMed:8195247, PubMed:8627182,…	20.9833
ENSG00000134184	GSTM1	Glutathione S-Transferase Mu 1	Protein Coding	Conjugation of reduced glutathione to a wide number of exogenous and endogenous hydrophobic electrophiles. Involved in the formation of glutathione conjugates of both prostaglandin A2 (PGA2) and prostaglandin J2 (PGJ2) (PubMed:9084911). Participates in the formation of novel hepoxilin regioisomers (PubMed:21046276). {ECO:0000269|PubMed:16548513, ECO:0000269|PubMed:21046276, ECO:0000269|PubMed:908…	20.9417
ENSG00000138029	HADHB	Hydroxyacyl-CoA Dehydrogenase Trifunctional Multienzyme Complex Subunit Beta	Protein Coding	Mitochondrial trifunctional enzyme catalyzes the last three of the four reactions of the mitochondrial beta-oxidation pathway (PubMed:29915090, PubMed:30850536, PubMed:8135828). The mitochondrial beta-oxidation pathway is the major energy-producing process in tissues and is performed through four consecutive reactions breaking down fatty acids into acetyl-CoA (PubMed:29915090). Among the enzymes …	20.9045
ENSG00000254647	INS	Insulin	Protein Coding	Insulin decreases blood glucose concentration. It increases cell permeability to monosaccharides, amino acids and fatty acids. It accelerates glycolysis, the pentose phosphate cycle, and glycogen synthesis in liver.	20.8722
ENSG00000145907	G3BP1	G3BP Stress Granule Assembly Factor 1	Protein Coding	Protein involved in various processes, such as stress granule formation and innate immunity (PubMed:12642610, PubMed:20180778, PubMed:23279204, PubMed:30510222, PubMed:30804210). Plays an essential role in stress granule formation (PubMed:12642610, PubMed:20180778, PubMed:23279204, PubMed:32302570, PubMed:32302571, PubMed:32302572, PubMed:34739333, PubMed:35977029, PubMed:36183834, PubMed:3627943…	20.7062
ENSG00000100219	XBP1	X-Box Binding Protein 1	Protein Coding	Functions as a transcription factor during endoplasmic reticulum (ER) stress by regulating the unfolded protein response (UPR). Required for cardiac myogenesis and hepatogenesis during embryonic development, and the development of secretory tissues such as exocrine pancreas and salivary gland (By similarity). Involved in terminal differentiation of B lymphocytes to plasma cells and production of …	20.6184
ENSG00000114026	OGG1	8-Oxoguanine DNA Glycosylase	Protein Coding	DNA repair enzyme that incises DNA at 8-oxoG residues. Excises 7,8-dihydro-8-oxoguanine and 2,6-diamino-4-hydroxy-5-N-methylformamidopyrimidine (FAPY) from damaged DNA. Has a beta-lyase activity that nicks DNA 3' to the lesion.	20.6129
ENSG00000175197	DDIT3	DNA Damage Inducible Transcript 3	Protein Coding	Multifunctional transcription factor in endoplasmic reticulum (ER) stress response (PubMed:15322075, PubMed:15775988, PubMed:19672300). Plays an essential role in the response to a wide variety of cell stresses and induces cell cycle arrest and apoptosis in response to ER stress (PubMed:15322075, PubMed:15775988). Plays a dual role both as an inhibitor of CCAAT/enhancer-binding protein (C/EBP) fu…	20.4515
ENSG00000164347	GFM2	GTP Dependent Ribosome Recycling Factor Mitochondrial 2	Protein Coding	Mitochondrial GTPase that mediates the disassembly of ribosomes from messenger RNA at the termination of mitochondrial protein biosynthesis (PubMed:19716793, PubMed:33878294). Acts in collaboration with MRRF (PubMed:19716793, PubMed:33878294). Promotes mitochondrial ribosome recycling by dissolution of intersubunit contacts (PubMed:33878294). GTP hydrolysis follows the ribosome disassembly and pr…	20.3372
ENSG00000150907	FOXO1	Forkhead Box O1	Protein Coding	Transcription factor that is the main target of insulin signaling and regulates metabolic homeostasis in response to oxidative stress (PubMed:10358076, PubMed:12228231, PubMed:15220471, PubMed:15890677, PubMed:18356527, PubMed:19221179, PubMed:20543840, PubMed:21245099). Binds to the insulin response element (IRE) with consensus sequence 5'-TT[G/A]TTTTG-3' and the related Daf-16 family binding el…	20.2576
ENSG00000143374	TARS2	Threonyl-TRNA Synthetase 2, Mitochondrial	Protein Coding	Catalyzes the attachment of threonine to tRNA(Thr) in a two-step reaction: threonine is first activated by ATP to form Thr-AMP and then transferred to the acceptor end of tRNA(Thr). Also edits incorrectly charged tRNA(Thr) via its editing domain. {ECO:0000269|PubMed:26811336}.	20.1182
ENSG00000196218	RYR1	Ryanodine Receptor 1	Protein Coding	Cytosolic calcium-activated calcium channel that mediates the release of Ca(2+) from the sarcoplasmic reticulum into the cytosol and thereby plays a key role in triggering muscle contraction following depolarization of T-tubules (PubMed:11741831, PubMed:16163667, PubMed:18268335, PubMed:18650434, PubMed:26115329). Repeated very high-level exercise increases the open probability of the channel and…	20.058
ENSG00000128272	ATF4	Activating Transcription Factor 4	Protein Coding	Transcription factor that binds the cAMP response element (CRE) (consensus: 5'-GTGACGT[AC][AG]-3') and displays two biological functions, as regulator of metabolic and redox processes under normal cellular conditions, and as master transcription factor during integrated stress response (ISR) (PubMed:16682973, PubMed:17684156, PubMed:31444471, PubMed:32132707). Binds to asymmetric CRE's as a heter…	20.0193
ENSG00000167815	PRDX2	Peroxiredoxin 2	Protein Coding	Thiol-specific peroxidase that catalyzes the reduction of hydrogen peroxide and organic hydroperoxides to water and alcohols, respectively. Plays a role in cell protection against oxidative stress by detoxifying peroxides and as sensor of hydrogen peroxide-mediated signaling events. Might participate in the signaling cascades of growth factors and tumor necrosis factor-alpha by regulating the int…	19.9583
ENSG00000084207	GSTP1	Glutathione S-Transferase Pi 1	Protein Coding	Conjugation of reduced glutathione to a wide number of exogenous and endogenous hydrophobic electrophiles. Involved in the formation of glutathione conjugates of both prostaglandin A2 (PGA2) and prostaglandin J2 (PGJ2) (PubMed:9084911). Participates in the formation of novel hepoxilin regioisomers (PubMed:21046276). Negatively regulates CDK5 activity via p25/p35 translocation to prevent neurodege…	19.8929
ENSG00000163631	ALB	Albumin	Protein Coding	Binds water, Ca(2+), Na(+), K(+), fatty acids, hormones, bilirubin and drugs (Probable). Its main function is the regulation of the colloidal osmotic pressure of blood (Probable). Major zinc transporter in plasma, typically binds about 80% of all plasma zinc (PubMed:19021548). Major calcium and magnesium transporter in plasma, binds approximately 45% of circulating calcium and magnesium in plasma…	19.8396
ENSG00000142208	AKT1	AKT Serine/Threonine Kinase 1	Protein Coding	AKT1 is one of 3 closely related serine/threonine-protein kinases (AKT1, AKT2 and AKT3) called the AKT kinase, and which regulate many processes including metabolism, proliferation, cell survival, growth and angiogenesis (PubMed:11882383, PubMed:15526160, PubMed:15861136, PubMed:21432781, PubMed:21620960, PubMed:31204173). This is mediated through serine and/or threonine phosphorylation of a rang…	19.708
ENSG00000079999	KEAP1	Kelch Like ECH Associated Protein 1	Protein Coding	Substrate-specific adapter of a BCR (BTB-CUL3-RBX1) E3 ubiquitin ligase complex that regulates the response to oxidative stress by targeting NFE2L2/NRF2 for ubiquitination (PubMed:14585973, PubMed:15379550, PubMed:15572695, PubMed:15601839, PubMed:15983046, PubMed:37339955). KEAP1 acts as a key sensor of oxidative and electrophilic stress: in normal conditions, the BCR(KEAP1) complex mediates ubi…	19.6317
ENSG00000185122	HSF1	Heat Shock Transcription Factor 1	Protein Coding	Functions as a stress-inducible and DNA-binding transcription factor that plays a central role in the transcriptional activation of the heat shock response (HSR), leading to the expression of a large class of molecular chaperones, heat shock proteins (HSPs), that protect cells from cellular insult damage (PubMed:11447121, PubMed:12659875, PubMed:12917326, PubMed:15016915, PubMed:18451878, PubMed:…	19.5775
ENSG00000100197	CYP2D6	Cytochrome P450 Family 2 Subfamily D Member 6	Protein Coding	A cytochrome P450 monooxygenase involved in the metabolism of fatty acids, steroids and retinoids (PubMed:18698000, PubMed:19965576, PubMed:20972997, PubMed:21289075, PubMed:21576599). Mechanistically, uses molecular oxygen inserting one oxygen atom into a substrate, and reducing the second into a water molecule, with two electrons provided by NADPH via cytochrome P450 reductase (NADPH--hemoprote…	19.4041
ENSG00000175806	MSRA	Methionine Sulfoxide Reductase A	Protein Coding	Has an important function as a repair enzyme for proteins that have been inactivated by oxidation. Catalyzes the reversible oxidation-reduction of methionine sulfoxide in proteins to methionine.	19.3459
ENSG00000172071	EIF2AK3	Eukaryotic Translation Initiation Factor 2 Alpha Kinase 3	Protein Coding	Metabolic-stress sensing protein kinase that phosphorylates the alpha subunit of eukaryotic translation initiation factor 2 (EIF2S1/eIF-2-alpha) in response to various stress conditions. Key activator of the integrated stress response (ISR) required for adaptation to various stress, such as unfolded protein response (UPR) and low amino acid availability (By similarity). EIF2S1/eIF-2-alpha phospho…	19.2573
ENSG00000165168	CYBB	Cytochrome B-245 Beta Chain	Protein Coding	Critical component of the membrane-bound oxidase of phagocytes that generates superoxide. It is the terminal component of a respiratory chain that transfers single electrons from cytoplasmic NADPH across the plasma membrane to molecular oxygen on the exterior. Also functions as a voltage-gated proton channel that mediates the H(+) currents of resting phagocytes. It participates in the regulation …	19.2205
ENSG00000078401	EDN1	Endothelin 1	Protein Coding	Endothelins are endothelium-derived vasoconstrictor peptides (By similarity). Probable ligand for G-protein coupled receptors EDNRA and EDNRB which activates PTK2B, BCAR1, BCAR3 and, GTPases RAP1 and RHOA cascade in glomerular mesangial cells (PubMed:19086031). Also binds the DEAR/FBXW7-AS1 receptor (PubMed:17446437). Promotes mesenteric arterial wall remodeling via activation of ROCK signaling a…	19.1528
ENSG00000111537	IFNG	Interferon Gamma	Protein Coding	Type II interferon produced by immune cells such as T-cells and NK cells that plays crucial roles in antimicrobial, antiviral, and antitumor responses by activating effector immune cells and enhancing antigen presentation (PubMed:16914093, PubMed:8666937). Primarily signals through the JAK-STAT pathway after interaction with its receptor IFNGR1 to affect gene regulation (PubMed:8349687). Upon IFN…	19.052
ENSG00000106211	HSPB1	Heat Shock Protein Family B (Small) Member 1	Protein Coding	Small heat shock protein which functions as a molecular chaperone probably maintaining denatured proteins in a folding-competent state (PubMed:10383393, PubMed:20178975). Plays a role in stress resistance and actin organization (PubMed:19166925). Through its molecular chaperone activity may regulate numerous biological processes including the phosphorylation and the axonal transport of neurofilam…	19.0344
ENSG00000185345	PRKN	Parkin RBR E3 Ubiquitin Protein Ligase	Protein Coding	Functions within a multiprotein E3 ubiquitin ligase complex, catalyzing the covalent attachment of ubiquitin moieties onto substrate proteins (PubMed:10888878, PubMed:10973942, PubMed:11431533, PubMed:12150907, PubMed:12628165, PubMed:15105460, PubMed:16135753, PubMed:21376232, PubMed:21532592, PubMed:22396657, PubMed:23620051, PubMed:23754282, PubMed:24660806, PubMed:24751536, PubMed:29311685, P…	19.0189
ENSG00000160868	CYP3A4	Cytochrome P450 Family 3 Subfamily A Member 4	Protein Coding	A cytochrome P450 monooxygenase involved in the metabolism of sterols, steroid hormones, retinoids and fatty acids (PubMed:10681376, PubMed:11093772, PubMed:11555828, PubMed:12865317, PubMed:14559847, PubMed:15373842, PubMed:15764715, PubMed:19965576, PubMed:20702771, PubMed:21490593, PubMed:21576599). Mechanistically, uses molecular oxygen inserting one oxygen atom into a substrate, and reducing…	19.0101
ENSG00000186439	TRDN	Triadin	Protein Coding	Contributes to the regulation of lumenal Ca2+ release via the sarcoplasmic reticulum calcium release channels RYR1 and RYR2, a key step in triggering skeletal and heart muscle contraction. Required for normal organization of the triad junction, where T-tubules and the sarcoplasmic reticulum terminal cisternae are in close contact (By similarity). Required for normal skeletal muscle strength. Play…	18.9916
ENSG00000117054	ACADM	Acyl-CoA Dehydrogenase Medium Chain	Protein Coding	Medium-chain specific acyl-CoA dehydrogenase is one of the acyl-CoA dehydrogenases that catalyze the first step of mitochondrial fatty acid beta-oxidation, an aerobic process breaking down fatty acids into acetyl-CoA and allowing the production of energy from fats (PubMed:1970566, PubMed:21237683, PubMed:2251268, PubMed:8823175). The first step of fatty acid beta-oxidation consists in the removal…	18.9573
ENSG00000111640	GAPDH	Glyceraldehyde-3-Phosphate Dehydrogenase	Protein Coding	Has both glyceraldehyde-3-phosphate dehydrogenase and nitrosylase activities, thereby playing a role in glycolysis and nuclear functions, respectively (PubMed:11724794, PubMed:3170585). Glyceraldehyde-3-phosphate dehydrogenase is a key enzyme in glycolysis that catalyzes the first step of the pathway by converting D-glyceraldehyde 3-phosphate (G3P) into 3-phospho-D-glyceroyl phosphate (PubMed:117…	18.9169
ENSG00000171791	BCL2	BCL2 Apoptosis Regulator	Protein Coding	Suppresses apoptosis in a variety of cell systems including factor-dependent lymphohematopoietic and neural cells (PubMed:1508712, PubMed:8183370). Regulates cell death by controlling the mitochondrial membrane permeability (PubMed:11368354). Appears to function in a feedback loop system with caspases (PubMed:11368354). Inhibits caspase activity either by preventing the release of cytochrome c fr…	18.8817
ENSG00000126432	PRDX5	Peroxiredoxin 5	Protein Coding	Thiol-specific peroxidase that catalyzes the reduction of hydrogen peroxide and organic hydroperoxides to water and alcohols, respectively. Plays a role in cell protection against oxidative stress by detoxifying peroxides and as sensor of hydrogen peroxide-mediated signaling events. {ECO:0000269|PubMed:10514471, ECO:0000269|PubMed:10521424, ECO:0000269|PubMed:10751410, ECO:0000269|PubMed:31740833…	18.8182
ENSG00000130203	APOE	Apolipoprotein E	Protein Coding	APOE is an apolipoprotein, a protein associating with lipid particles, that mainly functions in lipoprotein-mediated lipid transport between organs via the plasma and interstitial fluids (PubMed:14754908, PubMed:1911868, PubMed:6860692). APOE is a core component of plasma lipoproteins and is involved in their production, conversion and clearance (PubMed:14754908, PubMed:1911868, PubMed:1917954, P…	18.7327
ENSG00000109339	MAPK10	Mitogen-Activated Protein Kinase 10	Protein Coding	Serine/threonine-protein kinase involved in various processes such as neuronal proliferation, differentiation, migration and programmed cell death. Extracellular stimuli such as pro-inflammatory cytokines or physical stress stimulate the stress-activated protein kinase/c-Jun N-terminal kinase (SAP/JNK) signaling pathway. In this cascade, two dual specificity kinases MAP2K4/MKK4 and MAP2K7/MKK7 ph…	18.7223
ENSG00000110090	CPT1A	Carnitine Palmitoyltransferase 1A	Protein Coding	Catalyzes the transfer of the acyl group of long-chain fatty acid-CoA conjugates onto carnitine, an essential step for the mitochondrial uptake of long-chain fatty acids and their subsequent beta-oxidation in the mitochondrion (PubMed:11350182, PubMed:14517221, PubMed:16651524, PubMed:9691089). Possesses also a lysine succinyltransferase activity that can regulate enzymatic activity of substrate …	18.7125
ENSG00000118246	FASTKD2	FAST Kinase Domains 2	Protein Coding	Plays an important role in assembly of the mitochondrial large ribosomal subunit (PubMed:25683715). As a component of a functional protein-RNA module, consisting of RCC1L, NGRN, RPUSD3, RPUSD4, TRUB2, FASTKD2 and 16S mitochondrial ribosomal RNA (16S mt-rRNA), controls 16S mt-rRNA abundance and is required for intra-mitochondrial translation (PubMed:25683715, PubMed:26370583, PubMed:27667664). May…	18.6012
ENSG00000143799	PARP1	Poly(ADP-Ribose) Polymerase 1	Protein Coding	Poly-ADP-ribosyltransferase that mediates poly-ADP-ribosylation of proteins and plays a key role in DNA repair (PubMed:17177976, PubMed:18055453, PubMed:18172500, PubMed:19344625, PubMed:19661379, PubMed:20388712, PubMed:21680843, PubMed:22582261, PubMed:23230272, PubMed:25043379, PubMed:26344098, PubMed:26626479, PubMed:26626480, PubMed:30104678, PubMed:31796734, PubMed:32028527, PubMed:32241924…	18.5802
ENSG00000118729	CASQ2	Calsequestrin 2	Protein Coding	Calsequestrin is a high-capacity, moderate affinity, calcium-binding protein and thus acts as an internal calcium store in muscle. Calcium ions are bound by clusters of acidic residues at the protein surface, especially at the interface between subunits. Can bind around 60 Ca(2+) ions. Regulates the release of lumenal Ca(2+) via the calcium release channel RYR2; this plays an important role in tr…	18.5346
ENSG00000074071	MRPS34	Mitochondrial Ribosomal Protein S34	Protein Coding	Required for mitochondrial translation, plays a role in maintaining the stability of the small ribosomal subunit and the 12S rRNA that are required for mitoribosome formation. {ECO:0000269|PubMed:28777931}.	18.5141
ENSG00000134001	EIF2S1	Eukaryotic Translation Initiation Factor 2 Subunit Alpha	Protein Coding	Member of the eIF2 complex that functions in the early steps of protein synthesis by forming a ternary complex with GTP and initiator tRNA (PubMed:16289705). This complex binds to a 40S ribosomal subunit, followed by mRNA binding to form a 43S pre-initiation complex (43S PIC) (PubMed:16289705). Junction of the 60S ribosomal subunit to form the 80S initiation complex is preceded by hydrolysis of t…	18.4614
ENSG00000170606	HSPA4	Heat Shock Protein Family A (Hsp70) Member 4	Protein Coding		18.3816
ENSG00000176697	BDNF	Brain Derived Neurotrophic Factor	Protein Coding	Important signaling molecule that activates signaling cascades downstream of NTRK2 (PubMed:11152678). During development, promotes the survival and differentiation of selected neuronal populations of the peripheral and central nervous systems. Participates in axonal growth, pathfinding and in the modulation of dendritic growth and morphology. Major regulator of synaptic transmission and plasticit…	18.3663
ENSG00000027001	MIPEP	Mitochondrial Intermediate Peptidase	Protein Coding	Cleaves proteins, imported into the mitochondrion, to their mature size.	18.3276
ENSG00000152234	ATP5F1A	ATP Synthase F1 Subunit Alpha	Protein Coding	Mitochondrial membrane ATP synthase (F(1)F(0) ATP synthase or Complex V) produces ATP from ADP in the presence of a proton gradient across the membrane which is generated by electron transport complexes of the respiratory chain. F-type ATPases consist of two structural domains, F(1) - containing the extramembraneous catalytic core, and F(0) - containing the membrane proton channel, linked togethe…	18.3206
ENSG00000110799	VWF	Von Willebrand Factor	Protein Coding	Important in the maintenance of hemostasis, it promotes adhesion of platelets to the sites of vascular injury by forming a molecular bridge between sub-endothelial collagen matrix and platelet-surface receptor complex GPIb-IX-V. Also acts as a chaperone for coagulation factor VIII, delivering it to the site of injury, stabilizing its heterodimeric structure and protecting it from premature cleara…	18.2934
ENSG00000007933	FMO3	Flavin Containing Dimethylaniline Monoxygenase 3	Protein Coding	Essential hepatic enzyme that catalyzes the oxygenation of a wide variety of nitrogen- and sulfur-containing compounds including drugs as well as dietary compounds (PubMed:10759686, PubMed:30381441, PubMed:32156684). Plays an important role in the metabolism of trimethylamine (TMA), via the production of trimethylamine N-oxide (TMAO) metabolite (PubMed:9776311). TMA is generated by the action of …	18.1934
ENSG00000080824	HSP90AA1	Heat Shock Protein 90 Alpha Family Class A Member 1	Protein Coding	Molecular chaperone that promotes the maturation, structural maintenance and proper regulation of specific target proteins involved for instance in cell cycle control and signal transduction. Undergoes a functional cycle that is linked to its ATPase activity which is essential for its chaperone activity. This cycle probably induces conformational changes in the client proteins, thereby causing th…	18.1538
ENSG00000136634	IL10	Interleukin 10	Protein Coding	Major immune regulatory cytokine that acts on many cells of the immune system where it has profound anti-inflammatory functions, limiting excessive tissue disruption caused by inflammation. Mechanistically, IL10 binds to its heterotetrameric receptor comprising IL10RA and IL10RB leading to JAK1 and STAT2-mediated phosphorylation of STAT3 (PubMed:16982608). In turn, STAT3 translocates to the nucle…	18.1153
ENSG00000105329	TGFB1	Transforming Growth Factor Beta 1	Protein Coding	Transforming growth factor beta-1 proprotein: Precursor of the Latency-associated peptide (LAP) and Transforming growth factor beta-1 (TGF-beta-1) chains, which constitute the regulatory and active subunit of TGF-beta-1, respectively. {ECO:0000269|PubMed:29109152, ECO:0000303|PubMed:27252363}.; [Latency-associated peptide]: Required to maintain the Transforming growth factor beta-1 (TGF-beta-1) c…	17.9863
ENSG00000100823	APEX1	Apurinic/Apyrimidinic Endodeoxyribonuclease 1	Protein Coding	Multifunctional protein that plays a central role in the cellular response to oxidative stress. The two major activities of APEX1 are DNA repair and redox regulation of transcriptional factors. Functions as an apurinic/apyrimidinic (AP) endodeoxyribonuclease in the DNA base excision repair (BER) pathway of DNA lesions induced by oxidative and alkylating agents. Initiates repair of AP sites in DNA…	17.9839
ENSG00000204389	HSPA1A	Heat Shock Protein Family A (Hsp70) Member 1A	Protein Coding	Molecular chaperone implicated in a wide variety of cellular processes, including protection of the proteome from stress, folding and transport of newly synthesized polypeptides, activation of proteolysis of misfolded proteins and the formation and dissociation of protein complexes. Plays a pivotal role in the protein quality control system, ensuring the correct folding of proteins, the re-foldin…	17.9653
ENSG00000140505	CYP1A2	Cytochrome P450 Family 1 Subfamily A Member 2	Protein Coding	A cytochrome P450 monooxygenase involved in the metabolism of various endogenous substrates, including fatty acids, steroid hormones and vitamins (PubMed:10681376, PubMed:11555828, PubMed:12865317, PubMed:19965576, PubMed:9435160). Mechanistically, uses molecular oxygen inserting one oxygen atom into a substrate, and reducing the second into a water molecule, with two electrons provided by NADPH …	17.9207
ENSG00000168439	STIP1	Stress Induced Phosphoprotein 1	Protein Coding	Acts as a co-chaperone for HSP90AA1 (PubMed:27353360). Mediates the association of the molecular chaperones HSPA8/HSC70 and HSP90 (By similarity). {ECO:0000250|UniProtKB:O35814, ECO:0000303|PubMed:27353360}.	17.8647
ENSG00000130348	QRSL1	Glutaminyl-TRNA Amidotransferase Subunit QRSL1	Protein Coding	Allows the formation of correctly charged Gln-tRNA(Gln) through the transamidation of misacylated Glu-tRNA(Gln) in the mitochondria. The reaction takes place in the presence of glutamine and ATP through an activated gamma-phospho-Glu-tRNA(Gln). {ECO:0000255|HAMAP-Rule:MF_03150, ECO:0000269|PubMed:19805282}.	17.7778
ENSG00000181092	ADIPOQ	Adiponectin, C1Q And Collagen Domain Containing	Protein Coding	Important adipokine involved in the control of fat metabolism and insulin sensitivity, with direct anti-diabetic, anti-atherogenic and anti-inflammatory activities. Stimulates AMPK phosphorylation and activation in the liver and the skeletal muscle, enhancing glucose utilization and fatty-acid combustion. Antagonizes TNF-alpha by negatively regulating its expression in various tissues such as liv…	17.7302
ENSG00000112715	VEGFA	Vascular Endothelial Growth Factor A	Protein Coding	[N-VEGF]: Participates in the induction of key genes involved in the response to hypoxia and in the induction of angiogenesis such as HIF1A (PubMed:35455969). Involved in protecting cells from hypoxia-mediated cell death (By similarity). {ECO:0000250|UniProtKB:Q00731, ECO:0000269|PubMed:35455969}.; [VEGFA]: Growth factor active in angiogenesis, vasculogenesis and endothelial cell growth (PubMed:3…	17.703
ENSG00000108561	C1QBP	Complement C1q Binding Protein	Protein Coding	Multifunctional and multicompartmental protein involved in inflammation and infection processes, ribosome biogenesis, protein synthesis in mitochondria, regulation of apoptosis, transcriptional regulation and pre-mRNA splicing (PubMed:10022843, PubMed:10479529, PubMed:10722602, PubMed:11086025, PubMed:11859136, PubMed:15243141, PubMed:16140380, PubMed:16177118, PubMed:17881511, PubMed:18676636, P…	17.6943
ENSG00000100644	HIF1A	Hypoxia Inducible Factor 1 Subunit Alpha	Protein Coding	Functions as a master transcriptional regulator of the adaptive response to hypoxia (PubMed:11292861, PubMed:11566883, PubMed:15465032, PubMed:16973622, PubMed:17610843, PubMed:18658046, PubMed:20624928, PubMed:22009797, PubMed:30125331, PubMed:9887100). Under hypoxic conditions, activates the transcription of over 40 genes, including erythropoietin, glucose transporters, glycolytic enzymes, vasc…	17.6849
ENSG00000145335	SNCA	Synuclein Alpha	Protein Coding	Neuronal protein that plays several roles in synaptic activity such as regulation of synaptic vesicle trafficking and subsequent neurotransmitter release (PubMed:20798282, PubMed:26442590, PubMed:28288128, PubMed:30404828). Participates as a monomer in synaptic vesicle exocytosis by enhancing vesicle priming, fusion and dilation of exocytotic fusion pores (PubMed:28288128, PubMed:30404828). Mecha…	17.6463
ENSG00000091831	ESR1	Estrogen Receptor 1	Protein Coding	Nuclear hormone receptor. The steroid hormones and their receptors are involved in the regulation of eukaryotic gene expression and affect cellular proliferation and differentiation in target tissues. Ligand-dependent nuclear transactivation involves either direct homodimer binding to a palindromic estrogen response element (ERE) sequence or association with other DNA-binding transcription factor…	17.6351
ENSG00000159640	ACE	Angiotensin I Converting Enzyme	Protein Coding	Dipeptidyl carboxypeptidase that removes dipeptides from the C-terminus of a variety of circulating hormones, such as angiotensin I, bradykinin or enkephalins, thereby playing a key role in the regulation of blood pressure, electrolyte homeostasis or synaptic plasticity (PubMed:15615692, PubMed:20826823, PubMed:2558109, PubMed:4322742, PubMed:7523412, PubMed:7683654). Composed of two similar cata…	17.261
ENSG00000175110	MRPS22	Mitochondrial Ribosomal Protein S22	Protein Coding		17.2535
ENSG00000133835	HSD17B4	Hydroxysteroid 17-Beta Dehydrogenase 4	Protein Coding	Bifunctional enzyme acting on the peroxisomal fatty acid beta-oxidation pathway. Catalyzes two of the four reactions in fatty acid degradation: hydration of 2-enoyl-CoA (trans-2-enoyl-CoA) to produce (3R)-3-hydroxyacyl-CoA, and dehydrogenation of (3R)-3-hydroxyacyl-CoA to produce 3-ketoacyl-CoA (3-oxoacyl-CoA), which is further metabolized by SCPx. Can use straight-chain and branched-chain fatty …	17.0636
ENSG00000097007	ABL1	ABL Proto-Oncogene 1, Non-Receptor Tyrosine Kinase	Protein Coding	Non-receptor tyrosine-protein kinase that plays a role in many key processes linked to cell growth and survival such as cytoskeleton remodeling in response to extracellular stimuli, cell motility and adhesion, receptor endocytosis, autophagy, DNA damage response and apoptosis. Coordinates actin remodeling through tyrosine phosphorylation of proteins controlling cytoskeleton dynamics like WASF3 (i…	16.9842
ENSG00000113580	NR3C1	Nuclear Receptor Subfamily 3 Group C Member 1	Protein Coding	Receptor for glucocorticoids (GC) (PubMed:27120390). Has a dual mode of action: as a transcription factor that binds to glucocorticoid response elements (GRE), both for nuclear and mitochondrial DNA, and as a modulator of other transcription factors (PubMed:28139699). Affects inflammatory responses, cellular proliferation and differentiation in target tissues. Involved in chromatin remodeling (Pu…	16.9809
ENSG00000189221	MAOA	Monoamine Oxidase A	Protein Coding	Catalyzes the oxidative deamination of primary and some secondary amine such as neurotransmitters, with concomitant reduction of oxygen to hydrogen peroxide and has important functions in the metabolism of neuroactive and vasoactive amines in the central nervous system and peripheral tissues (PubMed:18391214, PubMed:20493079, PubMed:24169519, PubMed:8316221). Preferentially oxidizes serotonin (Pu…	16.9773
ENSG00000140465	CYP1A1	Cytochrome P450 Family 1 Subfamily A Member 1	Protein Coding	A cytochrome P450 monooxygenase involved in the metabolism of various endogenous substrates, including fatty acids, steroid hormones and vitamins (PubMed:10681376, PubMed:11555828, PubMed:12865317, PubMed:14559847, PubMed:15041462, PubMed:15805301, PubMed:18577768, PubMed:19965576, PubMed:20972997). Mechanistically, uses molecular oxygen inserting one oxygen atom into a substrate, and reducing th…	16.8375
ENSG00000117592	PRDX6	Peroxiredoxin 6	Protein Coding	Thiol-specific peroxidase that catalyzes the reduction of hydrogen peroxide and organic hydroperoxides to water and alcohols, respectively (PubMed:10893423, PubMed:9497358). Can reduce H(2)O(2) and short chain organic, fatty acid, and phospholipid hydroperoxides (PubMed:10893423). Also has phospholipase activity, can therefore either reduce the oxidized sn-2 fatty acyl group of phospholipids (per…	16.7682
ENSG00000087088	BAX	BCL2 Associated X, Apoptosis Regulator	Protein Coding	Plays a role in the mitochondrial apoptotic process (PubMed:10772918, PubMed:11060313, PubMed:16113678, PubMed:16199525, PubMed:18948948, PubMed:21199865, PubMed:21458670, PubMed:25609812, PubMed:36361894, PubMed:8358790, PubMed:8521816). Under normal conditions, BAX is largely cytosolic via constant retrotranslocation from mitochondria to the cytosol mediated by BCL2L1/Bcl-xL, which avoids accum…	16.7295
ENSG00000105974	CAV1	Caveolin 1	Protein Coding	May act as a scaffolding protein within caveolar membranes (PubMed:11751885). Forms a stable heterooligomeric complex with CAV2 that targets to lipid rafts and drives caveolae formation. Mediates the recruitment of CAVIN proteins (CAVIN1/2/3/4) to the caveolae (PubMed:19262564). Interacts directly with G-protein alpha subunits and can functionally regulate their activity (By similarity). Involved…	16.6774
ENSG00000196565	HBG2	Hemoglobin Subunit Gamma 2	Protein Coding	Gamma chains make up the fetal hemoglobin F, in combination with alpha chains. {ECO:0000269|PubMed:19065339, ECO:0000269|PubMed:21561349, ECO:0000269|PubMed:24502349}.	16.5997
ENSG00000184674	GSTT1	Glutathione S-Transferase Theta 1	Protein Coding	Conjugation of reduced glutathione to a wide number of exogenous and endogenous hydrophobic electrophiles. Acts on 1,2-epoxy-3-(4-nitrophenoxy)propane, phenethylisothiocyanate 4-nitrobenzyl chloride and 4-nitrophenethyl bromide. Displays glutathione peroxidase activity with cumene hydroperoxide. {ECO:0000269|PubMed:16298388, ECO:0000269|PubMed:20097269}.	16.5925
ENSG00000109320	NFKB1	Nuclear Factor Kappa B Subunit 1	Protein Coding	NF-kappa-B is a pleiotropic transcription factor present in almost all cell types and is the endpoint of a series of signal transduction events that are initiated by a vast array of stimuli related to many biological processes such as inflammation, immunity, differentiation, cell growth, tumorigenesis and apoptosis. NF-kappa-B is a homo- or heterodimeric complex formed by the Rel-like domain-cont…	16.5474
ENSG00000050748	MAPK9	Mitogen-Activated Protein Kinase 9	Protein Coding	Serine/threonine-protein kinase involved in various processes such as cell proliferation, differentiation, migration, transformation and programmed cell death (PubMed:10376527, PubMed:15805466, PubMed:17525747, PubMed:19675674, PubMed:20595622, PubMed:21364637, PubMed:22441692, PubMed:34048572). Extracellular stimuli such as pro-inflammatory cytokines or physical stress stimulate the stress-activ…	16.51
ENSG00000146070	PLA2G7	Phospholipase A2 Group VII	Protein Coding	Lipoprotein-associated calcium-independent phospholipase A2 involved in phospholipid catabolism during inflammatory and oxidative stress response (PubMed:10066756, PubMed:16371369, PubMed:17090529, PubMed:2040620, PubMed:7700381, PubMed:8624782). At the lipid-aqueous interface, hydrolyzes the ester bond of fatty acyl group attached at sn-2 position of phospholipids (phospholipase A2 activity) (Pu…	16.3337
ENSG00000109610	SOD3	Superoxide Dismutase 3	Protein Coding	Protect the extracellular space from toxic effect of reactive oxygen intermediates by converting superoxide radicals into hydrogen peroxide and oxygen.	16.2243
ENSG00000090339	ICAM1	Intercellular Adhesion Molecule 1	Protein Coding	ICAM proteins are ligands for the leukocyte adhesion protein LFA-1 (integrin alpha-L/beta-2). During leukocyte trans-endothelial migration, ICAM1 engagement promotes the assembly of endothelial apical cups through ARHGEF26/SGEF and RHOG activation. {ECO:0000269|PubMed:11173916, ECO:0000269|PubMed:17875742}.; (Microbial infection) Acts as a receptor for major receptor group rhinovirus A-B capsid p…	16.2116
ENSG00000047457	CP	Ceruloplasmin	Protein Coding	Multifunctional blue, copper-binding (6-7 atoms per molecule) glycoprotein. It has ferroxidase activity oxidizing Fe(2+) to Fe(3+) without releasing radical oxygen species. It is involved in iron transport across the cell membrane (PubMed:16150804). Copper ions provide a large number of enzymatic activites. Oxidizes highly toxic ferrous ions to the ferric state for further incorporation onto apo-…	16.1946
ENSG00000178537	SLC25A20	Solute Carrier Family 25 Member 20	Protein Coding	Mediates the electroneutral exchange of acylcarnitines (O-acyl-(R)-carnitine or L-acylcarnitine) of different acyl chain lengths (ranging from O-acetyl-(R)-carnitine to long-chain O-acyl-(R)-carnitines) with free carnitine ((R)-carnitine or L-carnitine) across the mitochondrial inner membrane, via a ping-pong mechanism (Probable) (PubMed:12892634, PubMed:18307102). Key player in the mitochondrial…	16.1701
ENSG00000182180	MRPS16	Mitochondrial Ribosomal Protein S16	Protein Coding		16.1374
ENSG00000162430	SELENON	Selenoprotein N	Protein Coding	[Isoform 2]: Plays an important role in cell protection against oxidative stress and in the regulation of redox-related calcium homeostasis. Regulates the calcium level of the ER by protecting the calcium pump ATP2A2 against the oxidoreductase ERO1A-mediated oxidative damage. Within the ER, ERO1A activity increases the concentration of H(2)O(2), which attacks the luminal thiols in ATP2A2 and thus…	16.1177
ENSG00000122971	ACADS	Acyl-CoA Dehydrogenase Short Chain	Protein Coding	Short-chain specific acyl-CoA dehydrogenase is one of the acyl-CoA dehydrogenases that catalyze the first step of mitochondrial fatty acid beta-oxidation, an aerobic process breaking down fatty acids into acetyl-CoA and allowing the production of energy from fats (By similarity). The first step of fatty acid beta-oxidation consists in the removal of one hydrogen from C-2 and C-3 of the straight-c…	16.0884
ENSG00000262814	MRPL12	Mitochondrial Ribosomal Protein L12	Protein Coding	As a component of the mitochondrial large ribosomal subunit, it plays a role in mitochondrial translation (PubMed:23603806). Associates with mitochondrial RNA polymerase to activate transcription. {ECO:0000269|PubMed:22003127, ECO:0000269|PubMed:23603806}.	16.0573
ENSG00000120742	SERP1	Stress Associated Endoplasmic Reticulum Protein 1	Protein Coding	Interacts with target proteins during their translocation into the lumen of the endoplasmic reticulum. Protects unfolded target proteins against degradation during ER stress. May facilitate glycosylation of target proteins after termination of ER stress. May modulate the use of N-glycosylation sites on target proteins. {ECO:0000250|UniProtKB:Q9R2C1}.	16.0126
ENSG00000132170	PPARG	Peroxisome Proliferator Activated Receptor Gamma	Protein Coding	Nuclear receptor that binds peroxisome proliferators such as hypolipidemic drugs and fatty acids. Once activated by a ligand, the nuclear receptor binds to DNA specific PPAR response elements (PPRE) and modulates the transcription of its target genes, such as acyl-CoA oxidase. It therefore controls the peroxisomal beta-oxidation pathway of fatty acids. Key regulator of adipocyte differentiation a…	15.8451
ENSG00000106268	NUDT1	Nudix Hydrolase 1	Protein Coding	Oxidized purine nucleoside triphosphate hydrolase which is a prominent sanitizer of the oxidized nucleotide pool (PubMed:10608900, PubMed:12857738, PubMed:22556419, PubMed:24695224, PubMed:24695225, PubMed:26238318, PubMed:28679043, PubMed:7713500, PubMed:8226881). Catalyzes the hydrolysis of 2-oxo-dATP (2-hydroxy-dATP) into 2-oxo-dAMP (PubMed:10373420). Has also a significant hydrolase activity …	15.8413
ENSG00000160014	CALM3	Calmodulin 3	Protein Coding	Calmodulin acts as part of a calcium signal transduction pathway by mediating the control of a large number of enzymes, ion channels, aquaporins and other proteins through calcium-binding (PubMed:16760425, PubMed:31454269). Calcium-binding is required for the activation of calmodulin (PubMed:16760425, PubMed:31454269, PubMed:35568036). Among the enzymes to be stimulated by the calmodulin-calcium …	15.8087
ENSG00000163932	PRKCD	Protein Kinase C Delta	Protein Coding	Calcium-independent, phospholipid- and diacylglycerol (DAG)-dependent serine/threonine-protein kinase that plays contrasting roles in cell death and cell survival by functioning as a pro-apoptotic protein during DNA damage-induced apoptosis, but acting as an anti-apoptotic protein during cytokine receptor-initiated cell death, is involved in tumor suppression as well as survival of several cancer…	15.761
ENSG00000160691	SHC1	SHC Adaptor Protein 1	Protein Coding	Signaling adapter that couples activated growth factor receptors to signaling pathways. Participates in a signaling cascade initiated by activated KIT and KITLG/SCF. Isoform p46Shc and isoform p52Shc, once phosphorylated, couple activated receptor tyrosine kinases to Ras via the recruitment of the GRB2/SOS complex and are implicated in the cytoplasmic propagation of mitogenic signals. Isoform p46…	15.732
ENSG00000161533	ACOX1	Acyl-CoA Oxidase 1	Protein Coding	Involved in the initial and rate-limiting step of peroxisomal beta-oxidation of straight-chain saturated and unsaturated very-long-chain fatty acids (PubMed:15060085, PubMed:17458872, PubMed:17603022, PubMed:32169171, PubMed:33234382, PubMed:7876265). Catalyzes the desaturation of fatty acyl-CoAs such as palmitoyl-CoA (hexadecanoyl-CoA) to 2-trans-enoyl-CoAs ((2E)-enoyl-CoAs) such as (2E)-hexadec…	15.6143
ENSG00000132300	PTCD3	Pentatricopeptide Repeat Domain 3	Protein Coding	Mitochondrial RNA-binding protein that has a role in mitochondrial translation. {ECO:0000269|PubMed:19427859}.	15.5547
ENSG00000244005	NFS1	NFS1 Cysteine Desulfurase	Protein Coding	[Isoform Mitochondrial]: Cysteine desulfurase, of the core iron-sulfur cluster (ISC) assembly complex, that catalyzes the desulfuration of L-cysteine to L-alanine, as component of the cysteine desulfurase complex, leading to the formation of a cysteine persulfide intermediate at the active site cysteine residue and participates in the [2Fe-2S] clusters assembly on the scaffolding protein ISCU (Pu…	15.5398
ENSG00000136869	TLR4	Toll Like Receptor 4	Protein Coding	Transmembrane receptor that functions as a pattern recognition receptor recognizing pathogen- and damage-associated molecular patterns (PAMPs and DAMPs) to induce innate immune responses via downstream signaling pathways (PubMed:10835634, PubMed:15809303, PubMed:16622205, PubMed:17292937, PubMed:17478729, PubMed:20037584, PubMed:20711192, PubMed:23880187, PubMed:27022195, PubMed:29038465). At the…	15.4739
ENSG00000113790	EHHADH	Enoyl-CoA Hydratase And 3-Hydroxyacyl CoA Dehydrogenase	Protein Coding	Peroxisomal trifunctional enzyme possessing 2-enoyl-CoA hydratase, 3-hydroxyacyl-CoA dehydrogenase, and delta 3, delta 2-enoyl-CoA isomerase activities. Catalyzes two of the four reactions of the long chain fatty acids peroxisomal beta-oxidation pathway (By similarity). Can also use branched-chain fatty acids such as 2-methyl-2E-butenoyl-CoA as a substrate, which is hydrated into (2S,3S)-3-hydrox…	15.4614
ENSG00000165672	PRDX3	Peroxiredoxin 3	Protein Coding	Thiol-specific peroxidase that catalyzes the reduction of hydrogen peroxide and organic hydroperoxides to water and alcohols, respectively. Plays a role in cell protection against oxidative stress by detoxifying peroxides (PubMed:17707404, PubMed:29438714, PubMed:33889951, PubMed:7733872). Acts synergistically with MAP3K13 to regulate the activation of NF-kappa-B in the cytosol (PubMed:12492477).…	15.409
ENSG00000164258	NDUFS4	NADH:Ubiquinone Oxidoreductase Subunit S4	Protein Coding	Accessory subunit of the mitochondrial membrane respiratory chain NADH dehydrogenase (Complex I), that is believed not to be involved in catalysis. Complex I functions in the transfer of electrons from NADH to the respiratory chain. The immediate electron acceptor for the enzyme is believed to be ubiquinone. {ECO:0000269|PubMed:11181577, ECO:0000269|PubMed:12611891, ECO:0000269|PubMed:9463323}.	15.3644
ENSG00000161011	SQSTM1	Sequestosome 1	Protein Coding	Molecular adapter required for selective macroautophagy (aggrephagy) by acting as a a bridge between polyubiquitinated proteins and autophagosomes (PubMed:15340068, PubMed:15953362, PubMed:16286508, PubMed:17580304, PubMed:20168092, PubMed:22017874, PubMed:22622177, PubMed:24128730, PubMed:28404643, PubMed:29343546, PubMed:29507397, PubMed:31857589, PubMed:33509017, PubMed:34471133, PubMed:373061…	15.36
ENSG00000118217	ATF6	Activating Transcription Factor 6	Protein Coding	[Cyclic AMP-dependent transcription factor ATF-6 alpha]: Precursor of the transcription factor form (Processed cyclic AMP-dependent transcription factor ATF-6 alpha), which is embedded in the endoplasmic reticulum membrane (PubMed:10564271, PubMed:11158310, PubMed:11779464). Endoplasmic reticulum stress promotes processing of this form, releasing the transcription factor form that translocates in…	15.3363
ENSG00000069535	MAOB	Monoamine Oxidase B	Protein Coding	Catalyzes the oxidative deamination of primary and some secondary amines such as neurotransmitters, and exogenous amines including the tertiary amine, neurotoxin 1-methyl-4-phenyl-1,2,3,6-tetrahydropyridine (MPTP), with concomitant reduction of oxygen to hydrogen peroxide and participates in the metabolism of neuroactive and vasoactive amines in the central nervous system and peripheral tissues (…	15.3345
ENSG00000183605	SFXN4	Sideroflexin 4	Protein Coding	Mitochondrial amino-acid transporter (By similarity). Does not act as a serine transporter: not able to mediate transport of serine into mitochondria (PubMed:30442778). {ECO:0000250|UniProtKB:Q9H9B4, ECO:0000269|PubMed:30442778}.	15.2188
ENSG00000149311	ATM	ATM Serine/Threonine Kinase	Protein Coding	Serine/threonine protein kinase which activates checkpoint signaling upon double strand breaks (DSBs), apoptosis and genotoxic stresses such as ionizing ultraviolet A light (UVA), thereby acting as a DNA damage sensor (PubMed:10550055, PubMed:10839545, PubMed:10910365, PubMed:12556884, PubMed:14871926, PubMed:15064416, PubMed:15448695, PubMed:15456891, PubMed:15790808, PubMed:15916964, PubMed:179…	15.2027
ENSG00000073578	SDHA	Succinate Dehydrogenase Complex Flavoprotein Subunit A	Protein Coding	Flavoprotein (FP) subunit of succinate dehydrogenase (SDH) that is involved in complex II of the mitochondrial electron transport chain and is responsible for transferring electrons from succinate to ubiquinone (coenzyme Q) (PubMed:24781757). Can act as a tumor suppressor (PubMed:20484225). {ECO:0000269|PubMed:20484225, ECO:0000305|PubMed:24781757}.	15.1409
ENSG00000162692	VCAM1	Vascular Cell Adhesion Molecule 1	Protein Coding	Cell adhesion glycoprotein predominantly expressed on the surface of endothelial cells that plays an important role in immune surveillance and inflammation (PubMed:31310649). Acts as a major regulator of leukocyte adhesion to the endothelium through interaction with different types of integrins (PubMed:10209034). During inflammatory responses, binds ligands on the surface of activated endothelial…	15.1063
ENSG00000182533	CAV3	Caveolin 3	Protein Coding	May act as a scaffolding protein within caveolar membranes. Interacts directly with G-protein alpha subunits and can functionally regulate their activity. May also regulate voltage-gated potassium channels. Plays a role in the sarcolemma repair mechanism of both skeletal muscle and cardiomyocytes that permits rapid resealing of membranes disrupted by mechanical stress (By similarity). Mediates th…	15.0479
ENSG00000059691	GATB	Glutamyl-TRNA Amidotransferase Subunit B	Protein Coding	Allows the formation of correctly charged Gln-tRNA(Gln) through the transamidation of misacylated Glu-tRNA(Gln) in the mitochondria. The reaction takes place in the presence of glutamine and ATP through an activated gamma-phospho-Glu-tRNA(Gln). {ECO:0000255|HAMAP-Rule:MF_03147, ECO:0000269|PubMed:19805282}.	14.9612
ENSG00000117450	PRDX1	Peroxiredoxin 1	Protein Coding	Thiol-specific peroxidase that catalyzes the reduction of hydrogen peroxide and organic hydroperoxides to water and alcohols, respectively. Plays a role in cell protection against oxidative stress by detoxifying peroxides and as sensor of hydrogen peroxide-mediated signaling events. Might participate in the signaling cascades of growth factors and tumor necrosis factor-alpha by regulating the int…	14.9602
ENSG00000196365	LONP1	Lon Peptidase 1, Mitochondrial	Protein Coding	ATP-dependent serine protease that mediates the selective degradation of misfolded, unassembled or oxidatively damaged polypeptides as well as certain short-lived regulatory proteins in the mitochondrial matrix (PubMed:12198491, PubMed:15870080, PubMed:17579211, PubMed:37327776, PubMed:8248235). Endogenous substrates include mitochondrial steroidogenic acute regulatory (StAR) protein, DELE1, heli…	14.9381
ENSG00000138796	HADH	Hydroxyacyl-CoA Dehydrogenase	Protein Coding	Mitochondrial fatty acid beta-oxidation enzyme that catalyzes the third step of the beta-oxidation cycle for medium and short-chain 3-hydroxy fatty acyl-CoAs (C4 to C10) (PubMed:10231530, PubMed:11489939, PubMed:16725361). Plays a role in the control of insulin secretion by inhibiting the activation of glutamate dehydrogenase 1 (GLUD1), an enzyme that has an important role in regulating amino aci…	14.911
ENSG00000113889	KNG1	Kininogen 1	Protein Coding	Kininogens are inhibitors of thiol proteases. HMW-kininogen plays an important role in blood coagulation by helping to position optimally prekallikrein and factor XI next to factor XII; HMW-kininogen inhibits the thrombin- and plasmin-induced aggregation of thrombocytes. LMW-kininogen inhibits the aggregation of thrombocytes. LMW-kininogen is in contrast to HMW-kininogen not involved in blood clo…	14.8867
ENSG00000142185	TRPM2	Transient Receptor Potential Cation Channel Subfamily M Member 2	Protein Coding	[Isoform 1]: Nonselective, voltage-independent cation channel that mediates Na(+) and Ca(2+) influx, leading to increased cytoplasmic Ca(2+) levels (PubMed:11385575, PubMed:11509734, PubMed:11804595, PubMed:11960981, PubMed:12594222, PubMed:15561722, PubMed:16601673, PubMed:19171771, PubMed:20660597, PubMed:25620041, PubMed:27068538, PubMed:27383051, PubMed:28775320, PubMed:29745897, PubMed:30467…	14.8866
ENSG00000164830	OXR1	Oxidation Resistance 1	Protein Coding	May be involved in protection from oxidative damage. {ECO:0000269|PubMed:11114193, ECO:0000269|PubMed:15060142}.	14.8238
ENSG00000102882	MAPK3	Mitogen-Activated Protein Kinase 3	Protein Coding	Serine/threonine kinase which acts as an essential component of the MAP kinase signal transduction pathway (PubMed:34497368). MAPK1/ERK2 and MAPK3/ERK1 are the 2 MAPKs which play an important role in the MAPK/ERK cascade. They participate also in a signaling cascade initiated by activated KIT and KITLG/SCF. Depending on the cellular context, the MAPK/ERK cascade mediates diverse biological functi…	14.7789
ENSG00000115138	POMC	Proopiomelanocortin	Protein Coding	[Corticotropin]: Stimulates the adrenal glands to release cortisol.; [Melanocyte-stimulating hormone alpha]: Anorexigenic peptide. Increases the pigmentation of skin by increasing melanin production in melanocytes.; [Melanocyte-stimulating hormone beta]: Increases the pigmentation of skin by increasing melanin production in melanocytes.; [Beta-endorphin]: Endogenous orexigenic opiate.; [Met-enkep…	14.6466
ENSG00000178741	COX5A	Cytochrome C Oxidase Subunit 5A	Protein Coding	Component of the cytochrome c oxidase, the last enzyme in the mitochondrial electron transport chain which drives oxidative phosphorylation. The respiratory chain contains 3 multisubunit complexes succinate dehydrogenase (complex II, CII), ubiquinol-cytochrome c oxidoreductase (cytochrome b-c1 complex, complex III, CIII) and cytochrome c oxidase (complex IV, CIV), that cooperate to transfer elect…	14.5846
ENSG00000158828	PINK1	PTEN Induced Kinase 1	Protein Coding	Serine/threonine-protein kinase which protects against mitochondrial dysfunction during cellular stress by phosphorylating mitochondrial proteins such as PRKN and DNM1L, to coordinate mitochondrial quality control mechanisms that remove and replace dysfunctional mitochondrial components (PubMed:14607334, PubMed:15087508, PubMed:18443288, PubMed:18957282, PubMed:19229105, PubMed:19966284, PubMed:2…	14.5329
ENSG00000115361	ACADL	Acyl-CoA Dehydrogenase Long Chain	Protein Coding	Long-chain specific acyl-CoA dehydrogenase is one of the acyl-CoA dehydrogenases that catalyze the first step of mitochondrial fatty acid beta-oxidation, an aerobic process breaking down fatty acids into acetyl-CoA and allowing the production of energy from fats (By similarity). The first step of fatty acid beta-oxidation consists in the removal of one hydrogen from C-2 and C-3 of the straight-ch…	14.5165
ENSG00000214113	LYRM4	LYR Motif Containing 4	Protein Coding	Stabilizing factor, of the core iron-sulfur cluster (ISC) assembly complex, that regulates, in association with NDUFAB1, the stability and the cysteine desulfurase activity of NFS1 and participates in the [2Fe-2S] clusters assembly on the scaffolding protein ISCU (PubMed:17331979, PubMed:31664822). The core iron-sulfur cluster (ISC) assembly complex is involved in the de novo synthesis of a [2Fe-…	14.4045
ENSG00000198793	MTOR	Mechanistic Target Of Rapamycin Kinase	Protein Coding	Serine/threonine protein kinase which is a central regulator of cellular metabolism, growth and survival in response to hormones, growth factors, nutrients, energy and stress signals (PubMed:12087098, PubMed:12150925, PubMed:12150926, PubMed:12231510, PubMed:12718876, PubMed:14651849, PubMed:15268862, PubMed:15467718, PubMed:15545625, PubMed:15718470, PubMed:18497260, PubMed:18762023, PubMed:1892…	14.401
ENSG00000120885	CLU	Clusterin	Protein Coding	[Isoform 1]: Functions as extracellular chaperone that prevents aggregation of non native proteins (PubMed:11123922, PubMed:19535339). Prevents stress-induced aggregation of blood plasma proteins (PubMed:11123922, PubMed:12176985, PubMed:17260971, PubMed:19996109). Inhibits formation of amyloid fibrils by APP, APOC2, B2M, CALCA, CSN3, SNCA and aggregation-prone LYZ variants (in vitro) (PubMed:120…	14.3863
ENSG00000109819	PPARGC1A	PPARG Coactivator 1 Alpha	Protein Coding	Transcriptional coactivator for steroid receptors and nuclear receptors (PubMed:10713165, PubMed:20005308, PubMed:21376232). Greatly increases the transcriptional activity of PPARG and thyroid hormone receptor on the uncoupling protein promoter (PubMed:10713165, PubMed:20005308, PubMed:21376232). Can regulate key mitochondrial genes that contribute to the program of adaptive thermogenesis (PubMed…	14.2778
ENSG00000178607	ERN1	Endoplasmic Reticulum To Nucleus Signaling 1	Protein Coding	Serine/threonine-protein kinase and endoribonuclease that acts as a key sensor for the endoplasmic reticulum unfolded protein response (UPR) (PubMed:11175748, PubMed:11779464, PubMed:12637535, PubMed:21317875, PubMed:28128204, PubMed:30118681, PubMed:9637683). In unstressed cells, the endoplasmic reticulum luminal domain is maintained in its inactive monomeric state by binding to the endoplasmic …	14.2305
ENSG00000211445	GPX3	Glutathione Peroxidase 3	Protein Coding	Protects cells and enzymes from oxidative damage, by catalyzing the reduction of hydrogen peroxide, lipid peroxides and organic hydroperoxide, by glutathione. {ECO:0000269|PubMed:1897960}.	14.2229
ENSG00000109971	HSPA8	Heat Shock Protein Family A (Hsp70) Member 8	Protein Coding	Molecular chaperone implicated in a wide variety of cellular processes, including protection of the proteome from stress, folding and transport of newly synthesized polypeptides, chaperone-mediated autophagy, activation of proteolysis of misfolded proteins, formation and dissociation of protein complexes, and antigen presentation. Plays a pivotal role in the protein quality control system, ensuri…	14.1836
ENSG00000170345	FOS	Fos Proto-Oncogene, AP-1 Transcription Factor Subunit	Protein Coding	Nuclear phosphoprotein which forms a tight but non-covalently linked complex with the JUN/AP-1 transcription factor. In the heterodimer, FOS and JUN/AP-1 basic regions each seems to interact with symmetrical DNA half sites. On TGF-beta activation, forms a multimeric SMAD3/SMAD4/JUN/FOS complex at the AP1/SMAD-binding site to regulate TGF-beta-mediated signaling. Has a critical function in regulat…	14.1637
ENSG00000257218	GATC	Glutamyl-TRNA Amidotransferase Subunit C	Protein Coding	Allows the formation of correctly charged Gln-tRNA(Gln) through the transamidation of misacylated Glu-tRNA(Gln) in the mitochondria. The reaction takes place in the presence of glutamine and ATP through an activated gamma-phospho-Glu-tRNA(Gln). {ECO:0000255|HAMAP-Rule:MF_03149, ECO:0000269|PubMed:19805282}.	14.0944
ENSG00000096968	JAK2	Janus Kinase 2	Protein Coding	Non-receptor tyrosine kinase involved in various processes such as cell growth, development, differentiation or histone modifications. Mediates essential signaling events in both innate and adaptive immunity. In the cytoplasm, plays a pivotal role in signal transduction via its association with type I receptors such as growth hormone (GHR), prolactin (PRLR), leptin (LEPR), erythropoietin (EPOR), …	14.0925
ENSG00000111275	ALDH2	Aldehyde Dehydrogenase 2 Family Member	Protein Coding	Required for clearance of cellular formaldehyde, a cytotoxic and carcinogenic metabolite that induces DNA damage. {ECO:0000269|PubMed:33355142}.	14.0592
ENSG00000138735	PDE5A	Phosphodiesterase 5A	Protein Coding	Plays a role in signal transduction by regulating the intracellular concentration of cyclic nucleotides. This phosphodiesterase catalyzes the specific hydrolysis of cGMP to 5'-GMP (PubMed:15489334, PubMed:9714779). Specifically regulates nitric-oxide-generated cGMP (PubMed:15489334). {ECO:0000269|PubMed:15489334, ECO:0000269|PubMed:9714779}.	14.052
ENSG00000204394	VARS1	Valyl-TRNA Synthetase 1	Protein Coding	Catalyzes the attachment of valine to tRNA(Val). {ECO:0000269|PubMed:8428657}.	14.0284
ENSG00000174917	MICOS13	Mitochondrial Contact Site And Cristae Organizing System Subunit 13	Protein Coding	Component of the MICOS complex, a large protein complex of the mitochondrial inner membrane that plays crucial roles in the maintenance of crista junctions, inner membrane architecture, and formation of contact sites to the outer membrane (PubMed:25997101, PubMed:27623147, PubMed:32567732). Constituent of mature MICOS complex, it is required for the formation of cristae junction (CJ) and maintena…	14.0192
ENSG00000116157	GPX7	Glutathione Peroxidase 7	Protein Coding	It protects esophageal epithelia from hydrogen peroxide-induced oxidative stress. It suppresses acidic bile acid-induced reactive oxygen species (ROS) and protects against oxidative DNA damage and double-strand breaks. {ECO:0000269|PubMed:22157330}.	14.018
ENSG00000118137	APOA1	Apolipoprotein A1	Protein Coding	Participates in the reverse transport of cholesterol from tissues to the liver for excretion by promoting cholesterol efflux from tissues and by acting as a cofactor for the lecithin cholesterol acyltransferase (LCAT). As part of the SPAP complex, activates spermatozoa motility. {ECO:0000269|PubMed:1909888}.	13.9778
ENSG00000171503	ETFDH	Electron Transfer Flavoprotein Dehydrogenase	Protein Coding	Accepts electrons from ETF and reduces ubiquinone. {ECO:0000269|PubMed:12049629}.	13.97
ENSG00000072506	HSD17B10	Hydroxysteroid 17-Beta Dehydrogenase 10	Protein Coding	Mitochondrial dehydrogenase involved in pathways of fatty acid, branched-chain amino acid and steroid metabolism (PubMed:10600649, PubMed:12917011, PubMed:18996107, PubMed:19706438, PubMed:20077426, PubMed:25925575, PubMed:26950678, PubMed:28888424, PubMed:9553139). Acts as (S)-3-hydroxyacyl-CoA dehydrogenase in mitochondrial fatty acid beta-oxidation, a major degradation pathway of fatty acids. …	13.9694
ENSG00000120457	KCNJ5	Potassium Inwardly Rectifying Channel Subfamily J Member 5	Protein Coding	This potassium channel is controlled by G proteins. Inward rectifier potassium channels are characterized by a greater tendency to allow potassium to flow into the cell rather than out of it. Their voltage dependence is regulated by the concentration of extracellular potassium; as external potassium is raised, the voltage range of the channel opening shifts to more positive voltages. The inward r…	13.9669
ENSG00000086991	NOX4	NADPH Oxidase 4	Protein Coding	NADPH oxidase that catalyzes predominantly the reduction of oxygen to H2O2 (PubMed:14966267, PubMed:15356101, PubMed:15927447, PubMed:21343298, PubMed:25062272). Can also catalyze to a smaller extent, the reduction of oxygen to superoxide (PubMed:10869423, PubMed:11032835, PubMed:15155719, PubMed:15572675, PubMed:15927447, PubMed:16019190, PubMed:16179589, PubMed:16230378, PubMed:16324151, PubMed…	13.9498
ENSG00000175567	UCP2	Uncoupling Protein 2	Protein Coding	Antiporter that exports dicarboxylate intermediates of the Krebs cycle in exchange for phosphate plus a proton across the inner membrane of mitochondria, a process driven by mitochondrial motive force with an overall impact on glycolysis, glutaminolysis and glutathione-dependent redox balance. Continuous export of oxaloacetate and related four-carbon dicarboxylates from mitochondrial matrix into …	13.903
ENSG00000132356	PRKAA1	Protein Kinase AMP-Activated Catalytic Subunit Alpha 1	Protein Coding	Catalytic subunit of AMP-activated protein kinase (AMPK), an energy sensor protein kinase that plays a key role in regulating cellular energy metabolism (PubMed:17307971, PubMed:17712357, PubMed:24563466, PubMed:37821951). In response to reduction of intracellular ATP levels, AMPK activates energy-producing pathways and inhibits energy-consuming processes: inhibits protein, carbohydrate and lipid…	13.8994
ENSG00000174697	LEP	Leptin	Protein Coding	Key player in the regulation of energy balance and body weight control. Once released into the circulation, has central and peripheral effects by binding LEPR, found in many tissues, which results in the activation of several major signaling pathways (PubMed:15899045, PubMed:17344214, PubMed:19688109). In the hypothalamus, acts as an appetite-regulating factor that induces a decrease in food inta…	13.8857
ENSG00000162409	PRKAA2	Protein Kinase AMP-Activated Catalytic Subunit Alpha 2	Protein Coding	Catalytic subunit of AMP-activated protein kinase (AMPK), an energy sensor protein kinase that plays a key role in regulating cellular energy metabolism (PubMed:17307971, PubMed:17712357). In response to reduction of intracellular ATP levels, AMPK activates energy-producing pathways and inhibits energy-consuming processes: inhibits protein, carbohydrate and lipid biosynthesis, as well as cell gro…	13.8602
ENSG00000138109	CYP2C9	Cytochrome P450 Family 2 Subfamily C Member 9	Protein Coding	A cytochrome P450 monooxygenase involved in the metabolism of various endogenous substrates, including fatty acids and steroids (PubMed:12865317, PubMed:15766564, PubMed:19965576, PubMed:21576599, PubMed:7574697, PubMed:9435160, PubMed:9866708). Mechanistically, uses molecular oxygen inserting one oxygen atom into a substrate, and reducing the second into a water molecule, with two electrons prov…	13.8404
ENSG00000120088	CRHR1	Corticotropin Releasing Hormone Receptor 1	Protein Coding	G-protein coupled receptor for CRH (corticotropin-releasing factor) and UCN (urocortin). Has high affinity for CRH and UCN. Ligand binding causes a conformation change that triggers signaling via guanine nucleotide-binding proteins (G proteins) and down-stream effectors, such as adenylate cyclase. Promotes the activation of adenylate cyclase, leading to increased intracellular cAMP levels. Inhibi…	13.8271
ENSG00000117118	SDHB	Succinate Dehydrogenase Complex Iron Sulfur Subunit B	Protein Coding	Iron-sulfur protein (IP) subunit of the succinate dehydrogenase complex (mitochondrial respiratory chain complex II), responsible for transferring electrons from succinate to ubiquinone (coenzyme Q). {ECO:0000269|PubMed:26925370, ECO:0000269|PubMed:27604842}.	13.7432
ENSG00000055332	EIF2AK2	Eukaryotic Translation Initiation Factor 2 Alpha Kinase 2	Protein Coding	IFN-induced dsRNA-dependent serine/threonine-protein kinase that phosphorylates the alpha subunit of eukaryotic translation initiation factor 2 (EIF2S1/eIF-2-alpha) and plays a key role in the innate immune response to viral infection (PubMed:18835251, PubMed:19189853, PubMed:19507191, PubMed:21072047, PubMed:21123651, PubMed:22381929, PubMed:22948139, PubMed:23229543). Inhibits viral replication…	13.7272
ENSG00000148450	MSRB2	Methionine Sulfoxide Reductase B2	Protein Coding	Methionine-sulfoxide reductase that specifically reduces methionine (R)-sulfoxide back to methionine. While in many cases, methionine oxidation is the result of random oxidation following oxidative stress, methionine oxidation is also a post-translational modification that takes place on specific residue. Upon oxidative stress, may play a role in the preservation of mitochondrial integrity by dec…	13.7239
ENSG00000169252	ADRB2	Adrenoceptor Beta 2	Protein Coding	Beta-adrenergic receptors mediate the catecholamine-induced activation of adenylate cyclase through the action of G proteins. The beta-2-adrenergic receptor binds epinephrine with an approximately 30-fold greater affinity than it does norepinephrine. {ECO:0000269|PubMed:2831218, ECO:0000269|PubMed:7915137}.	13.698
ENSG00000101400	SNTA1	Syntrophin Alpha 1	Protein Coding	Adapter protein that binds to and probably organizes the subcellular localization of a variety of membrane proteins. May link various receptors to the actin cytoskeleton and the extracellular matrix via the dystrophin glycoprotein complex. Plays an important role in synapse formation and in the organization of UTRN and acetylcholine receptors at the neuromuscular synapse. Binds to phosphatidylino…	13.6329
ENSG00000122585	NPY	Neuropeptide Y	Protein Coding	NPY is implicated in the control of feeding and in secretion of gonadotrophin-release hormone.	13.6176
ENSG00000099821	POLRMT	RNA Polymerase Mitochondrial	Protein Coding	DNA-dependent RNA polymerase catalyzes the transcription of mitochondrial DNA into RNA using the four ribonucleoside triphosphates as substrates (PubMed:21278163, PubMed:33602924). Component of the mitochondrial transcription initiation complex, composed at least of TFB2M, TFAM and POLRMT that is required for basal transcription of mitochondrial DNA (PubMed:29149603). In this complex, TFAM recrui…	13.6142
ENSG00000101986	ABCD1	ATP Binding Cassette Subfamily D Member 1	Protein Coding	ATP-dependent transporter of the ATP-binding cassette (ABC) family involved in the transport of very long chain fatty acid (VLCFA)-CoA from the cytosol to the peroxisome lumen (PubMed:11248239, PubMed:15682271, PubMed:16946495, PubMed:18757502, PubMed:21145416, PubMed:23671276, PubMed:29397936, PubMed:33500543). Coupled to the ATP-dependent transporter activity has also a fatty acyl-CoA thioester…	13.5523
ENSG00000204370	SDHD	Succinate Dehydrogenase Complex Subunit D	Protein Coding	Membrane-anchoring subunit of succinate dehydrogenase (SDH) that is involved in complex II of the mitochondrial electron transport chain and is responsible for transferring electrons from succinate to ubiquinone (coenzyme Q). {ECO:0000250}.	13.5422
ENSG00000131979	GCH1	GTP Cyclohydrolase 1	Protein Coding	Positively regulates nitric oxide synthesis in umbilical vein endothelial cells (HUVECs). May be involved in dopamine synthesis. May modify pain sensitivity and persistence. Isoform GCH-1 is the functional enzyme, the potential function of the enzymatically inactive isoforms remains unknown. {ECO:0000269|PubMed:12176133, ECO:0000269|PubMed:16338639, ECO:0000269|PubMed:17057711, ECO:0000269|PubMed…	13.5017
ENSG00000135218	CD36	CD36 Molecule (CD36 Blood Group)	Protein Coding	Multifunctional glycoprotein that acts as a receptor for a broad range of ligands. Ligands can be of proteinaceous nature like thrombospondin, fibronectin, collagen or amyloid-beta as well as of lipidic nature such as oxidized low-density lipoprotein (oxLDL), anionic phospholipids, long-chain fatty acids and bacterial diacylated lipopeptides. They are generally multivalent and can therefore engag…	13.4755
ENSG00000135744	AGT	Angiotensinogen	Protein Coding	Essential component of the renin-angiotensin system (RAS), a potent regulator of blood pressure, body fluid and electrolyte homeostasis. {ECO:0000269|PubMed:10619573, ECO:0000269|PubMed:1132082, ECO:0000269|PubMed:17138938}.; [Angiotensin-2]: Acts directly on vascular smooth muscle as a potent vasoconstrictor, affects cardiac contractility and heart rate through its action on the sympathetic nerv…	13.4715
ENSG00000110717	NDUFS8	NADH:Ubiquinone Oxidoreductase Core Subunit S8	Protein Coding	Core subunit of the mitochondrial membrane respiratory chain NADH dehydrogenase (Complex I) which catalyzes electron transfer from NADH through the respiratory chain, using ubiquinone as an electron acceptor (PubMed:22499348). Essential for the catalytic activity and assembly of complex I (PubMed:22499348). {ECO:0000269|PubMed:22499348}.	13.4666
ENSG00000086232	EIF2AK1	Eukaryotic Translation Initiation Factor 2 Alpha Kinase 1	Protein Coding	Metabolic-stress sensing protein kinase that phosphorylates the alpha subunit of eukaryotic translation initiation factor 2 (EIF2S1/eIF-2-alpha) in response to various stress conditions (PubMed:32132706, PubMed:32132707, PubMed:37327776). Key activator of the integrated stress response (ISR) required for adaptation to various stress, such as heme deficiency, oxidative stress, osmotic shock, mitoc…	13.4275
ENSG00000095303	PTGS1	Prostaglandin-Endoperoxide Synthase 1	Protein Coding	Dual cyclooxygenase and peroxidase that plays an important role in the biosynthesis pathway of prostanoids, a class of C20 oxylipins mainly derived from arachidonate ((5Z,8Z,11Z,14Z)-eicosatetraenoate, AA, C20:4(n-6)), with a particular role in the inflammatory response. The cyclooxygenase activity oxygenates AA to the hydroperoxy endoperoxide prostaglandin G2 (PGG2), and the peroxidase activity …	13.4241
ENSG00000265972	TXNIP	Thioredoxin Interacting Protein	Protein Coding	May act as an oxidative stress mediator by inhibiting thioredoxin activity or by limiting its bioavailability. Interacts with COPS5 and restores COPS5-induced suppression of CDKN1B stability, blocking the COPS5-mediated translocation of CDKN1B from the nucleus to the cytoplasm. Functions as a transcriptional repressor, possibly by acting as a bridge molecule between transcription factors and core…	13.3775
ENSG00000151067	CACNA1C	Calcium Voltage-Gated Channel Subunit Alpha1 C	Protein Coding	Pore-forming, alpha-1C subunit of the voltage-gated calcium channel that gives rise to L-type calcium currents (PubMed:11741969, PubMed:12176756, PubMed:12181424, PubMed:15454078, PubMed:15863612, PubMed:16299511, PubMed:17071743, PubMed:17224476, PubMed:20953164, PubMed:23677916, PubMed:24728418, PubMed:26253506, PubMed:27218670, PubMed:29078335, PubMed:29742403, PubMed:30023270, PubMed:30172029…	13.3708
ENSG00000165841	CYP2C19	Cytochrome P450 Family 2 Subfamily C Member 19	Protein Coding	A cytochrome P450 monooxygenase involved in the metabolism of polyunsaturated fatty acids (PUFA) (PubMed:18577768, PubMed:19965576, PubMed:20972997). Mechanistically, uses molecular oxygen inserting one oxygen atom into a substrate, and reducing the second into a water molecule, with two electrons provided by NADPH via cytochrome P450 reductase (NADPH--hemoprotein reductase) (PubMed:18577768, Pub…	13.329
ENSG00000198125	MB	Myoglobin	Protein Coding	Monomeric heme protein which primary function is to store oxygen and facilitate its diffusion within muscle tissues. Reversibly binds oxygen through a pentacoordinated heme iron and enables its timely and efficient release as needed during periods of heightened demand (PubMed:30918256, PubMed:34679218). Depending on the oxidative conditions of tissues and cells, and in addition to its ability to …	13.3136
ENSG00000125445	MRPS7	Mitochondrial Ribosomal Protein S7	Protein Coding		13.2516
ENSG00000174173	TRMT10C	TRNA Methyltransferase 10C, Mitochondrial RNase P Subunit	Protein Coding	Mitochondrial tRNA N(1)-methyltransferase involved in mitochondrial tRNA maturation (PubMed:18984158, PubMed:21593607, PubMed:23042678, PubMed:27132592). Component of mitochondrial ribonuclease P, a complex composed of TRMT10C/MRPP1, HSD17B10/MRPP2 and PRORP/MRPP3, which cleaves tRNA molecules in their 5'-ends (PubMed:18984158). Together with HSD17B10/MRPP2, forms a subcomplex of the mitochondria…	13.2358
ENSG00000183873	SCN5A	Sodium Voltage-Gated Channel Alpha Subunit 5	Protein Coding	This protein mediates the voltage-dependent sodium ion permeability of excitable membranes. Assuming opened or closed conformations in response to the voltage difference across the membrane, the protein forms a sodium-selective channel through which Na(+) ions may pass in accordance with their electrochemical gradient (PubMed:1309946, PubMed:21447824, PubMed:23085483, PubMed:23420830, PubMed:2537…	13.2272
ENSG00000132906	CASP9	Caspase 9	Protein Coding	Involved in the activation cascade of caspases responsible for apoptosis execution. Binding of caspase-9 to Apaf-1 leads to activation of the protease which then cleaves and activates effector caspases caspase-3 (CASP3) or caspase-7 (CASP7). Promotes DNA damage-induced apoptosis in a ABL1/c-Abl-dependent manner. Proteolytically cleaves poly(ADP-ribose) polymerase (PARP). {ECO:0000269|PubMed:15657…	13.2234
ENSG00000093010	COMT	Catechol-O-Methyltransferase	Protein Coding	Catalyzes the O-methylation, and thereby the inactivation, of catecholamine neurotransmitters and catechol hormones. Also shortens the biological half-lives of certain neuroactive drugs, like L-DOPA, alpha-methyl DOPA and isoproterenol. {ECO:0000269|PubMed:11559542, ECO:0000269|PubMed:21846718}.	13.2099
ENSG00000138061	CYP1B1	Cytochrome P450 Family 1 Subfamily B Member 1	Protein Coding	A cytochrome P450 monooxygenase involved in the metabolism of various endogenous substrates, including fatty acids, steroid hormones and vitamins (PubMed:10681376, PubMed:11555828, PubMed:12865317, PubMed:15258110, PubMed:20972997). Mechanistically, uses molecular oxygen inserting one oxygen atom into a substrate, and reducing the second into a water molecule, with two electrons provided by NADPH…	13.1983
ENSG00000124762	CDKN1A	Cyclin Dependent Kinase Inhibitor 1A	Protein Coding	Plays an important role in controlling cell cycle progression and DNA damage-induced G2 arrest (PubMed:9106657). Involved in p53/TP53 mediated inhibition of cellular proliferation in response to DNA damage. Also involved in p53-independent DNA damage-induced G2 arrest mediated by CREB3L1 in astrocytes and osteoblasts (By similarity). Binds to and inhibits cyclin-dependent kinase activity, prevent…	13.1758
ENSG00000116001	TIA1	TIA1 Cytotoxic Granule Associated RNA Binding Protein	Protein Coding	RNA-binding protein involved in the regulation of alternative pre-RNA splicing and mRNA translation by binding to uridine-rich (U-rich) RNA sequences (PubMed:11106748, PubMed:12486009, PubMed:17488725, PubMed:8576255). Binds to U-rich sequences immediately downstream from a 5' splice sites in a uridine-rich small nuclear ribonucleoprotein (U snRNP)-dependent fashion, thereby modulating alternativ…	13.1681
ENSG00000090013	BLVRB	Biliverdin Reductase B	Protein Coding	Enzyme that can both act as a NAD(P)H-dependent reductase and a S-nitroso-CoA-dependent nitrosyltransferase (PubMed:10620517, PubMed:18241201, PubMed:27207795, PubMed:38056462, PubMed:7929092). Promotes fetal heme degradation during development (PubMed:10858451, PubMed:18241201, PubMed:7929092). Also expressed in adult tissues, where it acts as a regulator of hematopoiesis, intermediary metabolis…	13.1359
ENSG00000185624	P4HB	Prolyl 4-Hydroxylase Subunit Beta	Protein Coding	This multifunctional protein catalyzes the formation, breakage and rearrangement of disulfide bonds. At the cell surface, seems to act as a reductase that cleaves disulfide bonds of proteins attached to the cell. May therefore cause structural modifications of exofacial proteins. Inside the cell, seems to form/rearrange disulfide bonds of nascent proteins. At high concentrations and following pho…	13.1256
ENSG00000244734	HBB	Hemoglobin Subunit Beta	Protein Coding	Involved in oxygen transport from the lung to the various peripheral tissues. {ECO:0000269|PubMed:28066926}.; LVV-hemorphin-7 potentiates the activity of bradykinin, causing a decrease in blood pressure.; [Spinorphin]: Functions as an endogenous inhibitor of enkephalin-degrading enzymes such as DPP3, and as a selective antagonist of the P2RX3 receptor which is involved in pain signaling, these pr…	13.1016
ENSG00000186951	PPARA	Peroxisome Proliferator Activated Receptor Alpha	Protein Coding	Ligand-activated transcription factor. Key regulator of lipid metabolism. Activated by the endogenous ligand 1-palmitoyl-2-oleoyl-sn-glycerol-3-phosphocholine (16:0/18:1-GPC). Activated by oleylethanolamide, a naturally occurring lipid that regulates satiety. Receptor for peroxisome proliferators such as hypolipidemic drugs and fatty acids. Regulates the peroxisomal beta-oxidation pathway of fatt…	13.0069
ENSG00000173221	GLRX	Glutaredoxin	Protein Coding	Has a glutathione-disulfide oxidoreductase activity in the presence of NADPH and glutathione reductase. Reduces low molecular weight disulfides and proteins.	12.9813
ENSG00000168610	STAT3	Signal Transducer And Activator Of Transcription 3	Protein Coding	Signal transducer and transcription activator that mediates cellular responses to interleukins, KITLG/SCF, LEP and other growth factors (PubMed:10688651, PubMed:12359225, PubMed:12873986, PubMed:15194700, PubMed:15653507, PubMed:16285960, PubMed:17344214, PubMed:18242580, PubMed:18782771, PubMed:22306293, PubMed:23084476, PubMed:28262505, PubMed:32929201). Once activated, recruits coactivators, s…	12.9747
ENSG00000065559	MAP2K4	Mitogen-Activated Protein Kinase Kinase 4	Protein Coding	Dual specificity protein kinase which acts as an essential component of the MAP kinase signal transduction pathway. Essential component of the stress-activated protein kinase/c-Jun N-terminal kinase (SAP/JNK) signaling pathway. With MAP2K7/MKK7, is the one of the only known kinase to directly activate the stress-activated protein kinase/c-Jun N-terminal kinases MAPK8/JNK1, MAPK9/JNK2 and MAPK10/J…	12.9693
ENSG00000114686	MRPL3	Mitochondrial Ribosomal Protein L3	Protein Coding		12.9557
ENSG00000116701	NCF2	Neutrophil Cytosolic Factor 2	Protein Coding	NCF2, NCF1, and a membrane bound cytochrome b558 are required for activation of the latent NADPH oxidase (necessary for superoxide production). {ECO:0000269|PubMed:12207919}.	12.9441
ENSG00000007908	SELE	Selectin E	Protein Coding	Cell-surface glycoprotein having a role in immunoadhesion. Mediates in the adhesion of blood neutrophils in cytokine-activated endothelium through interaction with SELPLG/PSGL1. May have a role in capillary morphogenesis. {ECO:0000269|PubMed:1689848, ECO:0000269|PubMed:28011641}.	12.9094
ENSG00000185591	SP1	Sp1 Transcription Factor	Protein Coding	Transcription factor that can activate or repress transcription in response to physiological and pathological stimuli. Binds with high affinity to GC-rich motifs and regulates the expression of a large number of genes involved in a variety of processes such as cell growth, apoptosis, differentiation and immune responses. Highly regulated by post-translational modifications (phosphorylations, sumo…	12.906
ENSG00000197774	EME2	Essential Meiotic Structure-Specific Endonuclease Subunit 2	Protein Coding	Interacts with MUS81 to form a DNA structure-specific endonuclease which cleaves substrates such as 3'-flap structures. {ECO:0000269|PubMed:17289582}.	12.8936
ENSG00000010932	FMO1	Flavin Containing Dimethylaniline Monoxygenase 1	Protein Coding	Broad spectrum monooxygenase that catalyzes the oxygenation of a wide variety of nitrogen- and sulfur-containing compounds including xenobiotics (PubMed:32156684). Catalyzes the S-oxygenation of hypotaurine to produce taurine, an organic osmolyte involved in cell volume regulation as well as a variety of cytoprotective and developmental processes (PubMed:32156684). In vitro, catalyzes the N-oxyge…	12.8299
ENSG00000198736	MSRB1	Methionine Sulfoxide Reductase B1	Protein Coding	Methionine-sulfoxide reductase that specifically reduces methionine (R)-sulfoxide back to methionine. While in many cases, methionine oxidation is the result of random oxidation following oxidative stress, methionine oxidation is also a post-translational modification that takes place on specific residue. Acts as a regulator of actin assembly by reducing methionine (R)-sulfoxide mediated by MICAL…	12.8298
ENSG00000189403	HMGB1	High Mobility Group Box 1	Protein Coding	Multifunctional redox sensitive protein with various roles in different cellular compartments. In the nucleus is one of the major chromatin-associated non-histone proteins and acts as a DNA chaperone involved in replication, transcription, chromatin remodeling, V(D)J recombination, DNA repair and genome stability (PubMed:33147444). Proposed to be an universal biosensor for nucleic acids. Promotes…	12.739
ENSG00000101405	OXT	Oxytocin/Neurophysin I Prepropeptide	Protein Coding	Neurophysin 1 specifically binds oxytocin.; Oxytocin causes contraction of the smooth muscle of the uterus and of the mammary gland. Acts by binding to oxytocin receptor (OXTR) (PubMed:18174156). {ECO:0000269|PubMed:18174156}.	12.731
ENSG00000108984	MAP2K6	Mitogen-Activated Protein Kinase Kinase 6	Protein Coding	Dual specificity protein kinase which acts as an essential component of the MAP kinase signal transduction pathway. With MAP3K3/MKK3, catalyzes the concomitant phosphorylation of a threonine and a tyrosine residue in the MAP kinases p38 MAPK11, MAPK12, MAPK13 and MAPK14 and plays an important role in the regulation of cellular responses to cytokines and all kinds of stresses. Especially, MAP2K3/M…	12.7149
ENSG00000144891	AGTR1	Angiotensin II Receptor Type 1	Protein Coding	Receptor for angiotensin II, a vasoconstricting peptide, which acts as a key regulator of blood pressure and sodium retention by the kidney (PubMed:15611106, PubMed:1567413, PubMed:25913193, PubMed:26420482, PubMed:30639100, PubMed:32079768, PubMed:8987975). The activated receptor in turn couples to G-alpha proteins G(q) (GNAQ, GNA11, GNA14 or GNA15) and thus activates phospholipase C and increas…	12.7042
ENSG00000117394	SLC2A1	Solute Carrier Family 2 Member 1	Protein Coding	Facilitative glucose transporter, which is responsible for constitutive or basal glucose uptake (PubMed:10227690, PubMed:10954735, PubMed:18245775, PubMed:19449892, PubMed:25982116, PubMed:27078104, PubMed:32860739). Has a very broad substrate specificity; can transport a wide range of aldoses including both pentoses and hexoses (PubMed:18245775, PubMed:19449892). Most important energy carrier of…	12.7041
ENSG00000007952	NOX1	NADPH Oxidase 1	Protein Coding	NADPH oxidase that catalyzes the generation of superoxide from molecular oxygen utilizing NADPH as an electron donor. {ECO:0000269|PubMed:14617635, ECO:0000269|PubMed:16329988, ECO:0000269|PubMed:16636067, ECO:0000269|PubMed:19755710}.; [Isoform NOH-1L]: NADPH oxidase that catalyzes the generation of superoxide from molecular oxygen utilizing NADPH as an electron donor. {ECO:0000269|PubMed:104857…	12.6977
ENSG00000123131	PRDX4	Peroxiredoxin 4	Protein Coding	Thiol-specific peroxidase that catalyzes the reduction of hydrogen peroxide and organic hydroperoxides to water and alcohols, respectively. Plays a role in cell protection against oxidative stress by detoxifying peroxides and as sensor of hydrogen peroxide-mediated signaling events. Regulates the activation of NF-kappa-B in the cytosol by a modulation of I-kappa-B-alpha phosphorylation. {ECO:0000…	12.6792
ENSG00000143933	CALM2	Calmodulin 2	Protein Coding	Calmodulin acts as part of a calcium signal transduction pathway by mediating the control of a large number of enzymes, ion channels, aquaporins and other proteins through calcium-binding (PubMed:16760425, PubMed:26969752, PubMed:27165696). Calcium-binding is required for the activation of calmodulin (PubMed:16760425, PubMed:26969752, PubMed:27165696, PubMed:35568036). Among the enzymes to be sti…	12.6392
ENSG00000055118	KCNH2	Potassium Voltage-Gated Channel Subfamily H Member 2	Protein Coding	Pore-forming (alpha) subunit of voltage-gated inwardly rectifying potassium channel. Channel properties are modulated by cAMP and subunit assembly. Mediates the rapidly activating component of the delayed rectifying potassium current in heart (IKr) (PubMed:18559421, PubMed:26363003, PubMed:27916661). {ECO:0000269|PubMed:18559421, ECO:0000269|PubMed:26363003, ECO:0000269|PubMed:27916661}.; [Isofor…	12.6308
ENSG00000113013	HSPA9	Heat Shock Protein Family A (Hsp70) Member 9	Protein Coding	Chaperone protein which plays an important role in mitochondrial iron-sulfur cluster (ISC) biogenesis. Interacts with and stabilizes ISC cluster assembly proteins FXN, NFU1, NFS1 and ISCU (PubMed:26702583). Regulates erythropoiesis via stabilization of ISC assembly (PubMed:21123823, PubMed:26702583). May play a role in cell cycle regulation via its interaction with and promotion of degradation of…	12.6287
ENSG00000012779	ALOX5	Arachidonate 5-Lipoxygenase	Protein Coding	Catalyzes the oxygenation of arachidonate ((5Z,8Z,11Z,14Z)-eicosatetraenoate) to 5-hydroperoxyeicosatetraenoate (5-HPETE) followed by the dehydration to 5,6- epoxyeicosatetraenoate (Leukotriene A4/LTA4), the first two steps in the biosynthesis of leukotrienes, which are potent mediators of inflammation (PubMed:19022417, PubMed:21233389, PubMed:22516296, PubMed:23246375, PubMed:24282679, PubMed:24…	12.6116
ENSG00000198431	TXNRD1	Thioredoxin Reductase 1	Protein Coding	Reduces disulfideprotein thioredoxin (Trx) to its dithiol-containing form (PubMed:8577704). Homodimeric flavoprotein involved in the regulation of cellular redox reactions, growth and differentiation. Contains a selenocysteine residue at the C-terminal active site that is essential for catalysis (Probable). Also has reductase activity on hydrogen peroxide (H2O2) (PubMed:10849437). {ECO:0000269|Pu…	12.5986
ENSG00000162889	MAPKAPK2	MAPK Activated Protein Kinase 2	Protein Coding	Stress-activated serine/threonine-protein kinase involved in cytokine production, endocytosis, reorganization of the cytoskeleton, cell migration, cell cycle control, chromatin remodeling, DNA damage response and transcriptional regulation. Following stress, it is phosphorylated and activated by MAP kinase p38-alpha/MAPK14, leading to phosphorylation of substrates. Phosphorylates serine in the pe…	12.5589
ENSG00000135679	MDM2	MDM2 Proto-Oncogene	Protein Coding	E3 ubiquitin-protein ligase that mediates ubiquitination of p53/TP53, leading to its degradation by the proteasome (PubMed:29681526). Inhibits p53/TP53- and p73/TP73-mediated cell cycle arrest and apoptosis by binding its transcriptional activation domain. Also acts as a ubiquitin ligase E3 toward itself and ARRB1. Permits the nuclear export of p53/TP53. Promotes proteasome-dependent ubiquitin-in…	12.555
ENSG00000105854	PON2	Paraoxonase 2	Protein Coding	Capable of hydrolyzing lactones and a number of aromatic carboxylic acid esters. Has antioxidant activity. Is not associated with high density lipoprotein. Prevents LDL lipid peroxidation, reverses the oxidation of mildly oxidized LDL, and inhibits the ability of MM-LDL to induce monocyte chemotaxis. {ECO:0000269|PubMed:11579088, ECO:0000269|PubMed:15772423}.	12.4983
ENSG00000185386	MAPK11	Mitogen-Activated Protein Kinase 11	Protein Coding	Serine/threonine kinase which acts as an essential component of the MAP kinase signal transduction pathway (PubMed:12452429, PubMed:20626350, PubMed:35857590). MAPK11 is one of the four p38 MAPKs which play an important role in the cascades of cellular responses evoked by extracellular stimuli such as pro-inflammatory cytokines or physical stress leading to direct activation of transcription fact…	12.4708
ENSG00000115966	ATF2	Activating Transcription Factor 2	Protein Coding	Transcriptional activator which regulates the transcription of various genes, including those involved in anti-apoptosis, cell growth, and DNA damage response. Dependent on its binding partner, binds to CRE (cAMP response element) consensus sequences (5'-TGACGTCA-3') or to AP-1 (activator protein 1) consensus sequences (5'-TGACTCA-3'). In the nucleus, contributes to global transcription and the D…	12.4634
ENSG00000130427	EPO	Erythropoietin	Protein Coding	Hormone involved in the regulation of erythrocyte proliferation and differentiation and the maintenance of a physiological level of circulating erythrocyte mass. Binds to EPOR leading to EPOR dimerization and JAK2 activation thereby activating specific downstream effectors, including STAT1 and STAT3. {ECO:0000269|PubMed:28283061}.	12.4535
ENSG00000140374	ETFA	Electron Transfer Flavoprotein Subunit Alpha	Protein Coding	Heterodimeric electron transfer flavoprotein that accepts electrons from several mitochondrial dehydrogenases, including acyl-CoA dehydrogenases, glutaryl-CoA and sarcosine dehydrogenase (PubMed:10356313, PubMed:15159392, PubMed:15975918, PubMed:27499296, PubMed:9334218). It transfers the electrons to the main mitochondrial respiratory chain via ETF-ubiquinone oxidoreductase (ETF dehydrogenase) (…	12.4528
ENSG00000177646	ACAD9	Acyl-CoA Dehydrogenase Family Member 9	Protein Coding	As part of the MCIA complex, primarily participates in the assembly of the mitochondrial complex I and therefore plays a role in oxidative phosphorylation (PubMed:20816094, PubMed:24158852, PubMed:32320651). This moonlighting protein has also a dehydrogenase activity toward a broad range of substrates with greater specificity for long-chain unsaturated acyl-CoAs (PubMed:12359260, PubMed:16020546,…	12.4497
ENSG00000131368	MRPS25	Mitochondrial Ribosomal Protein S25	Protein Coding		12.4393
ENSG00000087245	MMP2	Matrix Metallopeptidase 2	Protein Coding	Ubiquitinous metalloproteinase that is involved in diverse functions such as remodeling of the vasculature, angiogenesis, tissue repair, tumor invasion, inflammation, and atherosclerotic plaque rupture. As well as degrading extracellular matrix proteins, can also act on several nonmatrix proteins such as big endothelial 1 and beta-type CGRP promoting vasoconstriction. Also cleaves KISS at a Gly-|…	12.4075
ENSG00000115008	IL1A	Interleukin 1 Alpha	Protein Coding	Cytokine constitutively present intracellularly in nearly all resting non-hematopoietic cells that plays an important role in inflammation and bridges the innate and adaptive immune systems (PubMed:26439902). After binding to its receptor IL1R1 together with its accessory protein IL1RAP, forms the high affinity interleukin-1 receptor complex (PubMed:17507369, PubMed:2950091). Signaling involves t…	12.3554
ENSG00000070748	CHAT	Choline O-Acetyltransferase	Protein Coding	Catalyzes the reversible synthesis of acetylcholine (ACh) from acetyl CoA and choline at cholinergic synapses. {ECO:0000269|PubMed:17144655}.	12.3394
ENSG00000115705	TPO	Thyroid Peroxidase	Protein Coding	Iodination and coupling of the hormonogenic tyrosines in thyroglobulin to yield the thyroid hormones T(3) and T(4). {ECO:0000250|UniProtKB:P09933}.	12.3316
ENSG00000151729	SLC25A4	Solute Carrier Family 25 Member 4	Protein Coding	ADP:ATP antiporter that mediates import of ADP into the mitochondrial matrix for ATP synthesis, and export of ATP out to fuel the cell (PubMed:21586654, PubMed:27693233). Cycles between the cytoplasmic-open state (c-state) and the matrix-open state (m-state): operates by the alternating access mechanism with a single substrate-binding site intermittently exposed to either the cytosolic (c-state) …	12.3003
ENSG00000178074	C2orf69	Chromosome 2 Open Reading Frame 69	Protein Coding	May play a role in the respiratory chain. {ECO:0000269|PubMed:33945503}.	12.29
ENSG00000127948	POR	Cytochrome P450 Oxidoreductase	Protein Coding	This enzyme is required for electron transfer from NADP to cytochrome P450 in microsomes. It can also provide electron transfer to heme oxygenase and cytochrome B5. {ECO:0000255|HAMAP-Rule:MF_03212}.	12.2783
ENSG00000118260	CREB1	CAMP Responsive Element Binding Protein 1	Protein Coding	Phosphorylation-dependent transcription factor that stimulates transcription upon binding to the DNA cAMP response element (CRE), a sequence present in many viral and cellular promoters (By similarity). Transcription activation is enhanced by the TORC coactivators which act independently of Ser-119 phosphorylation (PubMed:14536081). Involved in different cellular processes including the synchroni…	12.2596
ENSG00000175564	UCP3	Uncoupling Protein 3	Protein Coding	Putative transmembrane transporter that plays a role in mitochondrial metabolism via an as yet unclear mechanism (PubMed:21775425, PubMed:36114012). Originally, this mitochondrial protein was thought to act as a proton transmembrane transporter from the mitochondrial intermembrane space into the matrix, causing proton leaks through the inner mitochondrial membrane, thereby uncoupling mitochondria…	12.178
ENSG00000115694	STK25	Serine/Threonine Kinase 25	Protein Coding	Oxidant stress-activated serine/threonine kinase that may play a role in the response to environmental stress. Targets to the Golgi apparatus where it appears to regulate protein transport events, cell adhesion, and polarity complexes important for cell migration. Part of the striatin-interacting phosphatase and kinase (STRIPAK) complexes. STRIPAK complexes have critical roles in protein (de)phos…	12.1707
ENSG00000197122	SRC	SRC Proto-Oncogene, Non-Receptor Tyrosine Kinase	Protein Coding	Non-receptor protein tyrosine kinase which is activated following engagement of many different classes of cellular receptors including immune response receptors, integrins and other adhesion receptors, receptor protein tyrosine kinases, G protein-coupled receptors as well as cytokine receptors. Participates in signaling pathways that control a diverse spectrum of biological activities including g…	12.1687
ENSG00000106366	SERPINE1	Serpin Family E Member 1	Protein Coding	Serine protease inhibitor. Inhibits TMPRSS7 (PubMed:15853774). Is a primary inhibitor of tissue-type plasminogen activator (PLAT) and urokinase-type plasminogen activator (PLAU). As PLAT inhibitor, it is required for fibrinolysis down-regulation and is responsible for the controlled degradation of blood clots (PubMed:17912461, PubMed:8481516, PubMed:9207454). As PLAU inhibitor, it is involved in …	12.1589
ENSG00000053918	KCNQ1	Potassium Voltage-Gated Channel Subfamily Q Member 1	Protein Coding	Potassium channel that plays an important role in a number of tissues, including heart, inner ear, stomach and colon (PubMed:10646604, PubMed:25441029). Associates with KCNE beta subunits that modulates current kinetics (PubMed:10646604, PubMed:11101505, PubMed:19687231, PubMed:8900283, PubMed:9108097, PubMed:9312006). Induces a voltage-dependent current by rapidly activating and slowly deactivat…	12.1466
ENSG00000204305	AGER	Advanced Glycosylation End-Product Specific Receptor	Protein Coding	Cell surface pattern recognition receptor that senses endogenous stress signals with a broad ligand repertoire including advanced glycation end products, S100 proteins, high-mobility group box 1 protein/HMGB1, amyloid beta/APP oligomers, nucleic acids, phospholipids and glycosaminoglycans (PubMed:27572515, PubMed:28515150, PubMed:34743181). Advanced glycosylation end products are nonenzymatically…	12.1015
ENSG00000174175	SELP	Selectin P	Protein Coding	Ca(2+)-dependent receptor for myeloid cells that binds to carbohydrates on neutrophils and monocytes. Mediates the interaction of activated endothelial cells or platelets with leukocytes. The ligand recognized is sialyl-Lewis X. Mediates rapid rolling of leukocyte rolling over vascular surfaces during the initial steps in inflammation through interaction with SELPLG. Mediates cell-cell interactio…	12.09
ENSG00000067560	RHOA	Ras Homolog Family Member A	Protein Coding	Small GTPase which cycles between an active GTP-bound and an inactive GDP-bound state. Mainly associated with cytoskeleton organization, in active state binds to a variety of effector proteins to regulate cellular responses such as cytoskeletal dynamics, cell migration and cell cycle (PubMed:23871831). Regulates a signal transduction pathway linking plasma membrane receptors to the assembly of fo…	12.0829
ENSG00000165280	VCP	Valosin Containing Protein	Protein Coding	Necessary for the fragmentation of Golgi stacks during mitosis and for their reassembly after mitosis. Involved in the formation of the transitional endoplasmic reticulum (tER). The transfer of membranes from the endoplasmic reticulum to the Golgi apparatus occurs via 50-70 nm transition vesicles which derive from part-rough, part-smooth transitional elements of the endoplasmic reticulum (tER). V…	12.0702
ENSG00000161544	CYGB	Cytoglobin	Protein Coding	Probable multifunctional globin with a hexacoordinated heme iron required for the catalysis of various reactions depending on redox condition of the cell as well as oxygen availability (PubMed:11893755, PubMed:12359339, PubMed:15165856, PubMed:19147491, PubMed:20511233, PubMed:28393874, PubMed:28671819, PubMed:29128400, PubMed:33576020, PubMed:34930834). Has a nitric oxide dioxygenase (NOD) activ…	12.0554
ENSG00000122140	MRPS2	Mitochondrial Ribosomal Protein S2	Protein Coding	Required for mitoribosome formation and stability, and mitochondrial translation. {ECO:0000269|PubMed:29576219}.	12.0511
ENSG00000134086	VHL	Von Hippel-Lindau Tumor Suppressor	Protein Coding	Involved in the ubiquitination and subsequent proteasomal degradation via the von Hippel-Lindau ubiquitination complex (PubMed:10944113, PubMed:17981124, PubMed:19584355). Seems to act as a target recruitment subunit in the E3 ubiquitin ligase complex and recruits hydroxylated hypoxia-inducible factor (HIF) under normoxic conditions (PubMed:10944113, PubMed:17981124). Involved in transcriptional …	12.0489
ENSG00000096060	FKBP5	FKBP Prolyl Isomerase 5	Protein Coding	Immunophilin protein with PPIase and co-chaperone activities (PubMed:11350175). Component of unligated steroid receptors heterocomplexes through interaction with heat-shock protein 90 (HSP90). Plays a role in the intracellular trafficking of heterooligomeric forms of steroid hormone receptors maintaining the complex into the cytoplasm when unliganded (PubMed:12538866). Acts as a regulator of Akt/…	12.018
ENSG00000147586	MRPS28	Mitochondrial Ribosomal Protein S28	Protein Coding		11.9646
ENSG00000080815	PSEN1	Presenilin 1	Protein Coding	Catalytic subunit of the gamma-secretase complex, an endoprotease complex that catalyzes the intramembrane cleavage of integral membrane proteins such as Notch receptors and APP (amyloid-beta precursor protein) (PubMed:10206644, PubMed:10545183, PubMed:10593990, PubMed:10811883, PubMed:10899933, PubMed:12679784, PubMed:12740439, PubMed:15274632, PubMed:20460383, PubMed:25043039, PubMed:26280335, …	11.9533
ENSG00000181610	MRPS23	Mitochondrial Ribosomal Protein S23	Protein Coding		11.8365
ENSG00000163069	SGCB	Sarcoglycan Beta	Protein Coding	Component of the sarcoglycan complex, a subcomplex of the dystrophin-glycoprotein complex which forms a link between the F-actin cytoskeleton and the extracellular matrix.	11.7704
ENSG00000103415	HMOX2	Heme Oxygenase 2	Protein Coding	[Heme oxygenase 2]: Catalyzes the oxidative cleavage of heme at the alpha-methene bridge carbon, released as carbon monoxide (CO), to generate biliverdin IXalpha, while releasing the central heme iron chelate as ferrous iron. {ECO:0000269|PubMed:1575508, ECO:0000269|PubMed:7890772}.; [Heme oxygenase 2 soluble form]: Catalyzes the oxidative cleavage of heme at the alpha-methene bridge carbon, rele…	11.7496
ENSG00000034152	MAP2K3	Mitogen-Activated Protein Kinase Kinase 3	Protein Coding	Dual specificity kinase. Is activated by cytokines and environmental stress in vivo. Catalyzes the concomitant phosphorylation of a threonine and a tyrosine residue in the MAP kinase p38. Part of a signaling cascade that begins with the activation of the adrenergic receptor ADRA1B and leads to the activation of MAPK14. {ECO:0000269|PubMed:21224381, ECO:0000269|PubMed:8622669}.	11.7436
ENSG00000177370	TIMM22	Translocase Of Inner Mitochondrial Membrane 22	Protein Coding	Essential core component of the TIM22 complex, a complex that mediates the import and insertion of multi-pass transmembrane proteins into the mitochondrial inner membrane. In the TIM22 complex, it constitutes the voltage-activated and signal-gated channel. Forms a twin-pore translocase that uses the membrane potential as external driving force in 2 voltage-dependent steps (By similarity). {ECO:00…	11.719
ENSG00000213722	DDAH2	DDAH Family Member 2, ADMA-Independent	Protein Coding	Putative hydrolase with unknown substrate (Probable). Does not hydrolyze N(G),N(G)-dimethyl-L-arginine (ADMA) which acts as an inhibitor of NOS (PubMed:21493890, PubMed:37296100). In endothelial cells, induces expression of vascular endothelial growth factor (VEGF) via phosphorylation of the transcription factor SP1 by PKA in a process that is independent of NO and NO synthase (By similarity). Si…	11.6937
ENSG00000143819	EPHX1	Epoxide Hydrolase 1	Protein Coding	Biotransformation enzyme that catalyzes the hydrolysis of arene and aliphatic epoxides to less reactive and more water soluble dihydrodiols by the trans addition of water (By similarity). Plays a role in the metabolism of endogenous lipids such as epoxide-containing fatty acids (PubMed:22798687). Metabolizes the abundant endocannabinoid 2-arachidonoylglycerol (2-AG) to free arachidonic acid (AA) …	11.6662
ENSG00000167468	GPX4	Glutathione Peroxidase 4	Protein Coding	Essential antioxidant peroxidase that directly reduces phospholipid hydroperoxide even if they are incorporated in membranes and lipoproteins (By similarity). Can also reduce cholesterol hydroperoxide and thymine hydroperoxide (By similarity). Plays a key role in protecting cells from oxidative damage by preventing membrane lipid peroxidation (By similarity). Required to prevent cells from ferrop…	11.6594
ENSG00000163072	NOSTRIN	Nitric Oxide Synthase Trafficking	Protein Coding	Multivalent adapter protein which may decrease NOS3 activity by inducing its translocation away from the plasma membrane. {ECO:0000269|PubMed:12446846, ECO:0000269|PubMed:16234328, ECO:0000269|PubMed:16807357}.	11.6556
ENSG00000185532	PRKG1	Protein Kinase CGMP-Dependent 1	Protein Coding	Serine/threonine protein kinase that acts as a key mediator of the nitric oxide (NO)/cGMP signaling pathway. GMP binding activates PRKG1, which phosphorylates serines and threonines on many cellular proteins. Numerous protein targets for PRKG1 phosphorylation are implicated in modulating cellular calcium, but the contribution of each of these targets may vary substantially among cell types. Prote…	11.6427
ENSG00000105379	ETFB	Electron Transfer Flavoprotein Subunit Beta	Protein Coding	Heterodimeric electron transfer flavoprotein that accepts electrons from several mitochondrial dehydrogenases, including acyl-CoA dehydrogenases, glutaryl-CoA and sarcosine dehydrogenase (PubMed:15159392, PubMed:15975918, PubMed:25416781). It transfers the electrons to the main mitochondrial respiratory chain via ETF-ubiquinone oxidoreductase (Probable). Required for normal mitochondrial fatty ac…	11.6236
ENSG00000130766	SESN2	Sestrin 2	Protein Coding	Functions as an intracellular leucine sensor that negatively regulates the mTORC1 signaling pathway through the GATOR complex (PubMed:18692468, PubMed:25263562, PubMed:25457612, PubMed:26449471, PubMed:26586190, PubMed:26612684, PubMed:31586034, PubMed:35114100, PubMed:35831510, PubMed:36528027). In absence of leucine, binds the GATOR subcomplex GATOR2 and prevents mTORC1 signaling (PubMed:186924…	11.6049
ENSG00000141433	ADCYAP1	Adenylate Cyclase Activating Polypeptide 1	Protein Coding	Binding to its receptor activates G proteins and stimulates adenylate cyclase in pituitary cells. Promotes neuron projection development through the RAPGEF2/Rap1/B-Raf/ERK pathway. In chromaffin cells, induces long-lasting increase of intracellular calcium concentrations and neuroendocrine secretion (By similarity). Involved in the control of glucose homeostasis, induces insulin secretion by panc…	11.6007
ENSG00000105851	PIK3CG	Phosphatidylinositol-4,5-Bisphosphate 3-Kinase Catalytic Subunit Gamma	Protein Coding	Phosphoinositide-3-kinase (PI3K) that phosphorylates PtdIns(4,5)P2 (Phosphatidylinositol 4,5-bisphosphate) to generate phosphatidylinositol 3,4,5-trisphosphate (PIP3). PIP3 plays a key role by recruiting PH domain-containing proteins to the membrane, including AKT1 and PDPK1, activating signaling cascades involved in cell growth, survival, proliferation, motility and morphology. Links G-protein c…	11.5817
ENSG00000026103	FAS	Fas Cell Surface Death Receptor	Protein Coding	Receptor for TNFSF6/FASLG. The adapter molecule FADD recruits caspase CASP8 to the activated receptor. The resulting death-inducing signaling complex (DISC) performs CASP8 proteolytic activation which initiates the subsequent cascade of caspases (aspartate-specific cysteine proteases) mediating apoptosis. FAS-mediated apoptosis may have a role in the induction of peripheral tolerance, in the anti…	11.5778
ENSG00000120333	MRPS14	Mitochondrial Ribosomal Protein S14	Protein Coding		11.5544
ENSG00000051108	HERPUD1	Homocysteine Inducible ER Protein With Ubiquitin Like Domain 1	Protein Coding	Component of the endoplasmic reticulum quality control (ERQC) system also called ER-associated degradation (ERAD) involved in ubiquitin-dependent degradation of misfolded endoplasmic reticulum proteins (PubMed:16289116, PubMed:28827405). Could enhance presenilin-mediated amyloid-beta protein 40 generation. Binds to ubiquilins and this interaction is required for efficient degradation of CD3D via …	11.5457
ENSG00000180509	KCNE1	Potassium Voltage-Gated Channel Subfamily E Regulatory Subunit 1	Protein Coding	Ancillary protein that assembles as a beta subunit with a voltage-gated potassium channel complex of pore-forming alpha subunits. Modulates the gating kinetics and enhances stability of the channel complex. Assembled with KCNB1 modulates the gating characteristics of the delayed rectifier voltage-dependent potassium channel KCNB1 (PubMed:19219384). Assembled with KCNQ1/KVLQT1 is proposed to form …	11.5282
ENSG00000175206	NPPA	Natriuretic Peptide A	Protein Coding	[Atrial natriuretic peptide]: Hormone that plays a key role in mediating cardio-renal homeostasis, and is involved in vascular remodeling and regulating energy metabolism (PubMed:15741263, PubMed:16875975, PubMed:18835931, PubMed:21672517, PubMed:22307324, PubMed:2532366, PubMed:2825692, PubMed:7595132, PubMed:7720651, PubMed:8087923, PubMed:8653797). Acts by specifically binding and stimulating …	11.5233
ENSG00000001084	GCLC	Glutamate-Cysteine Ligase Catalytic Subunit	Protein Coding	Catalyzes the ATP-dependent ligation of L-glutamate and L-cysteine and participates in the first and rate-limiting step in glutathione biosynthesis. {ECO:0000269|PubMed:9675072}.	11.5204
ENSG00000062485	CS	Citrate Synthase	Protein Coding		11.5047
ENSG00000077498	TYR	Tyrosinase	Protein Coding	This is a copper-containing oxidase that functions in the formation of pigments such as melanins and other polyphenolic compounds. Catalyzes the initial and rate limiting step in the cascade of reactions leading to melanin production from tyrosine (By similarity). In addition to hydroxylating tyrosine to DOPA (3,4-dihydroxyphenylalanine), also catalyzes the oxidation of DOPA to DOPA-quinone, and …	11.4818
ENSG00000012048	BRCA1	BRCA1 DNA Repair Associated	Protein Coding	E3 ubiquitin-protein ligase that specifically mediates the formation of 'Lys-6'-linked polyubiquitin chains and plays a central role in DNA repair by facilitating cellular responses to DNA damage (PubMed:10500182, PubMed:12887909, PubMed:12890688, PubMed:14976165, PubMed:16818604, PubMed:17525340, PubMed:19261748). It is unclear whether it also mediates the formation of other types of polyubiquit…	11.4642
ENSG00000174437	ATP2A2	ATPase Sarcoplasmic/Endoplasmic Reticulum Ca2+ Transporting 2	Protein Coding	This magnesium-dependent enzyme catalyzes the hydrolysis of ATP coupled with the translocation of calcium from the cytosol to the sarcoplasmic reticulum lumen (PubMed:12542527, PubMed:16402920). Involved in autophagy in response to starvation. Upon interaction with VMP1 and activation, controls ER-isolation membrane contacts for autophagosome formation (PubMed:28890335). Also modulates ER contact…	11.4461
ENSG00000017427	IGF1	Insulin Like Growth Factor 1	Protein Coding	The insulin-like growth factors, isolated from plasma, are structurally and functionally related to insulin but have a much higher growth-promoting activity. May be a physiological regulator of [1-14C]-2-deoxy-D-glucose (2DG) transport and glycogen synthesis in osteoblasts. Stimulates glucose transport in bone-derived osteoblastic (PyMS) cells and is effective at much lower concentrations than in…	11.4178
ENSG00000100031	GGT1	Gamma-Glutamyltransferase 1	Protein Coding	Cleaves the gamma-glutamyl bond of extracellular glutathione (gamma-Glu-Cys-Gly), glutathione conjugates (such as maresin conjugate (13R)-S-glutathionyl-(14S)-hydroxy-(4Z,7Z,9E,11E,16Z,19Z)-docosahexaenoate, MCTR1) and other gamma-glutamyl compounds (such as leukotriene C4, LTC4) (PubMed:17924658, PubMed:21447318, PubMed:27791009). The metabolism of glutathione by GGT1 releases free glutamate and…	11.401
ENSG00000115317	HTRA2	HtrA Serine Peptidase 2	Protein Coding	Serine protease that shows proteolytic activity against a non-specific substrate beta-casein. Promotes or induces cell death either by direct binding to and inhibition of BIRC proteins (also called inhibitor of apoptosis proteins, IAPs), leading to an increase in caspase activity, or by a BIRC inhibition-independent, caspase-independent and serine protease activity-dependent mechanism. Cleaves TH…	11.4009
ENSG00000091513	TF	Transferrin	Protein Coding	Transferrins are iron binding transport proteins which can bind two Fe(3+) ions in association with the binding of an anion, usually bicarbonate. It is responsible for the transport of iron from sites of absorption and heme degradation to those of storage and utilization. Serum transferrin may also have a further role in stimulating cell proliferation.; (Microbial infection) Serves as an iron sou…	11.3777
ENSG00000197894	ADH5	Alcohol Dehydrogenase 5 (Class III), Chi Polypeptide	Protein Coding	Catalyzes the oxidation of long-chain primary alcohols and the oxidation of S-(hydroxymethyl) glutathione (PubMed:8460164). Also oxidizes long chain omega-hydroxy fatty acids, such as 20-HETE, producing both the intermediate aldehyde, 20-oxoarachidonate and the end product, a dicarboxylic acid, (5Z,8Z,11Z,14Z)-eicosatetraenedioate (PubMed:16081420). Class-III ADH is remarkably ineffective in oxid…	11.3555
ENSG00000184470	TXNRD2	Thioredoxin Reductase 2	Protein Coding	Involved in the control of reactive oxygen species levels and the regulation of mitochondrial redox homeostasis (PubMed:24601690). Maintains thioredoxin in a reduced state. May play a role in redox-regulated cell signaling. {ECO:0000250|UniProtKB:Q9Z0J5, ECO:0000269|PubMed:24601690}.	11.3289
ENSG00000160789	LMNA	Lamin A/C	Protein Coding	[Lamin-A/C]: Lamins are intermediate filament proteins that assemble into a filamentous meshwork, and which constitute the major components of the nuclear lamina, a fibrous layer on the nucleoplasmic side of the inner nuclear membrane (PubMed:10080180, PubMed:10580070, PubMed:10587585, PubMed:10814726, PubMed:11799477, PubMed:12075506, PubMed:12927431, PubMed:15317753, PubMed:18551513, PubMed:186…	11.2977
ENSG00000094963	FMO2	Flavin Containing Dimethylaniline Monoxygenase 2	Protein Coding	Catalyzes the oxidative metabolism of numerous xenobiotics, including mainly therapeutic drugs and insecticides that contain a soft nucleophile, most commonly nitrogen and sulfur and participates to their bioactivation (PubMed:15144220, PubMed:15294458, PubMed:18930751, PubMed:18948378, PubMed:9804831). Specifically catalyzes S-oxygenation of sulfur derived compounds such as thioureas-derived com…	11.2943
ENSG00000169021	UQCRFS1	Ubiquinol-Cytochrome C Reductase, Rieske Iron-Sulfur Polypeptide 1	Protein Coding	[Cytochrome b-c1 complex subunit Rieske, mitochondrial]: Component of the ubiquinol-cytochrome c oxidoreductase, a multisubunit transmembrane complex that is part of the mitochondrial electron transport chain which drives oxidative phosphorylation (PubMed:31883641). The respiratory chain contains 3 multisubunit complexes succinate dehydrogenase (complex II, CII), ubiquinol-cytochrome c oxidoreduc…	11.2928
ENSG00000160200	CBS	Cystathionine Beta-Synthase	Protein Coding	Hydro-lyase catalyzing the first step of the transsulfuration pathway, where the hydroxyl group of L-serine is displaced by L-homocysteine in a beta-replacement reaction to form L-cystathionine, the precursor of L-cysteine. This catabolic route allows the elimination of L-methionine and the toxic metabolite L-homocysteine (PubMed:20506325, PubMed:23974653, PubMed:23981774). Also involved in the p…	11.2878
ENSG00000136689	IL1RN	Interleukin 1 Receptor Antagonist	Protein Coding	Anti-inflammatory antagonist of interleukin-1 family of proinflammatory cytokines such as interleukin-1beta/IL1B and interleukin-1alpha/IL1A. Protects from immune dysregulation and uncontrolled systemic inflammation triggered by IL1 for a range of innate stimulatory agents such as pathogens. {ECO:0000250|UniProtKB:P25085, ECO:0000269|PubMed:7775431}.	11.2726
ENSG00000162772	ATF3	Activating Transcription Factor 3	Protein Coding	This protein binds the cAMP response element (CRE) (consensus: 5'-GTGACGT[AC][AG]-3'), a sequence present in many viral and cellular promoters. Represses transcription from promoters with ATF sites. It may repress transcription by stabilizing the binding of inhibitory cofactors at the promoter. {ECO:0000269|PubMed:7515060}.; [Isoform 2]: Activates transcription presumably by sequestering inhibito…	11.2553
ENSG00000100890	PRORP	Protein Only RNase P Catalytic Subunit	Protein Coding	Catalytic ribonuclease component of mitochondrial ribonuclease P, a complex composed of TRMT10C/MRPP1, HSD17B10/MRPP2 and PRORP/MRPP3, which cleaves tRNA molecules in their 5'-ends (PubMed:18984158, PubMed:25953853, PubMed:34715011). The presence of TRMT10C/MRPP1, HSD17B10/MRPP2 is required to catalyze tRNA molecules in their 5'-ends (PubMed:25953853). {ECO:0000269|PubMed:18984158, ECO:0000269|Pu…	11.2436
ENSG00000128052	KDR	Kinase Insert Domain Receptor	Protein Coding	Tyrosine-protein kinase that acts as a cell-surface receptor for VEGFA, VEGFC and VEGFD. Plays an essential role in the regulation of angiogenesis, vascular development, vascular permeability, and embryonic hematopoiesis. Promotes proliferation, survival, migration and differentiation of endothelial cells. Promotes reorganization of the actin cytoskeleton. Isoforms lacking a transmembrane domain,…	11.1634
ENSG00000166501	PRKCB	Protein Kinase C Beta	Protein Coding	Calcium-activated, phospholipid- and diacylglycerol (DAG)-dependent serine/threonine-protein kinase involved in various cellular processes such as regulation of the B-cell receptor (BCR) signalosome, oxidative stress-induced apoptosis, androgen receptor-dependent transcription regulation, insulin signaling and endothelial cells proliferation. Plays a key role in B-cell activation by regulating BC…	11.1622
ENSG00000082641	NFE2L1	NFE2 Like BZIP Transcription Factor 1	Protein Coding	[Endoplasmic reticulum membrane sensor NFE2L1]: Endoplasmic reticulum membrane sensor that translocates into the nucleus in response to various stresses to act as a transcription factor (PubMed:20932482, PubMed:24448410). Constitutes a precursor of the transcription factor NRF1 (By similarity). Able to detect various cellular stresses, such as cholesterol excess, oxidative stress or proteasome in…	11.1491
ENSG00000142546	NOSIP	Nitric Oxide Synthase Interacting Protein	Protein Coding	E3 ubiquitin-protein ligase that is essential for proper development of the forebrain, the eye, and the face. Catalyzes monoubiquitination of serine/threonine-protein phosphatase 2A (PP2A) catalytic subunit PPP2CA/PPP2CB (By similarity). Negatively regulates nitric oxide production by inducing NOS1 and NOS3 translocation to actin cytoskeleton and inhibiting their enzymatic activity (PubMed:111498…	11.1444
ENSG00000186868	MAPT	Microtubule Associated Protein Tau	Protein Coding	Promotes microtubule assembly and stability, and might be involved in the establishment and maintenance of neuronal polarity (PubMed:21985311). The C-terminus binds axonal microtubules while the N-terminus binds neural plasma membrane components, suggesting that tau functions as a linker protein between both (PubMed:21985311, PubMed:32961270). Axonal polarity is predetermined by TAU/MAPT localiza…	11.127
ENSG00000198727	MT-CYB	Mitochondrially Encoded Cytochrome B	Protein Coding	Component of the ubiquinol-cytochrome c reductase complex (complex III or cytochrome b-c1 complex) that is part of the mitochondrial respiratory chain. The b-c1 complex mediates electron transfer from ubiquinol to cytochrome c. Contributes to the generation of a proton gradient across the mitochondrial membrane that is then used for ATP synthesis. {ECO:0000250|UniProtKB:P00157}.	11.0833
ENSG00000142082	SIRT3	Sirtuin 3	Protein Coding	NAD-dependent protein deacetylase (PubMed:12186850, PubMed:12374852, PubMed:16788062, PubMed:18680753, PubMed:18794531, PubMed:19535340, PubMed:23283301, PubMed:24121500, PubMed:24252090). Activates or deactivates mitochondrial target proteins by deacetylating key lysine residues (PubMed:12186850, PubMed:12374852, PubMed:16788062, PubMed:18680753, PubMed:18794531, PubMed:23283301, PubMed:24121500…	11.0788
ENSG00000127554	GFER	Growth Factor, Augmenter Of Liver Regeneration	Protein Coding	[Isoform 1]: FAD-dependent sulfhydryl oxidase that regenerates the redox-active disulfide bonds in CHCHD4/MIA40, a chaperone essential for disulfide bond formation and protein folding in the mitochondrial intermembrane space. The reduced form of CHCHD4/MIA40 forms a transient intermolecular disulfide bridge with GFER/ERV1, resulting in regeneration of the essential disulfide bonds in CHCHD4/MIA40…	11.0644
ENSG00000172070	SRXN1	Sulfiredoxin 1	Protein Coding	Contributes to oxidative stress resistance by reducing cysteine-sulfinic acid formed under exposure to oxidants in the peroxiredoxins PRDX1, PRDX2, PRDX3 and PRDX4 (PubMed:15448164, PubMed:15590625). Does not act on PRDX5 or PRDX6 (PubMed:15448164, PubMed:15590625). May catalyze the reduction in a multi-step process by acting both as a specific phosphotransferase and a thioltransferase (PubMed:15…	11.0558
ENSG00000100784	RPS6KA5	Ribosomal Protein S6 Kinase A5	Protein Coding	Serine/threonine-protein kinase that is required for the mitogen or stress-induced phosphorylation of the transcription factors CREB1 and ATF1 and for the regulation of the transcription factors RELA, STAT3 and ETV1/ER81, and that contributes to gene activation by histone phosphorylation and functions in the regulation of inflammatory genes (PubMed:11909979, PubMed:12569367, PubMed:12763138, PubM…	11.0497
ENSG00000100985	MMP9	Matrix Metallopeptidase 9	Protein Coding	Matrix metalloproteinase that plays an essential role in local proteolysis of the extracellular matrix and in leukocyte migration (PubMed:12879005, PubMed:1480034, PubMed:2551898). Could play a role in bone osteoclastic resorption (By similarity). Cleaves KiSS1 at a Gly-|-Leu bond (PubMed:12879005). Cleaves NINJ1 to generate the Secreted ninjurin-1 form (PubMed:32883094). Cleaves type IV and type…	11.0211
ENSG00000120948	TARDBP	TAR DNA Binding Protein	Protein Coding	RNA-binding protein that is involved in various steps of RNA biogenesis and processing (PubMed:23519609). Preferentially binds, via its two RNA recognition motifs RRM1 and RRM2, to GU-repeats on RNA molecules predominantly localized within long introns and in the 3'UTR of mRNAs (PubMed:23519609, PubMed:24240615, PubMed:24464995). In turn, regulates the splicing of many non-coding and protein-codi…	11.0046
ENSG00000164111	ANXA5	Annexin A5	Protein Coding	This protein is an anticoagulant protein that acts as an indirect inhibitor of the thromboplastin-specific complex, which is involved in the blood coagulation cascade.	10.987
ENSG00000081181	ARG2	Arginase 2	Protein Coding	May play a role in the regulation of extra-urea cycle arginine metabolism and also in down-regulation of nitric oxide synthesis. Extrahepatic arginase functions to regulate L-arginine bioavailability to nitric oxid synthase (NOS). Arginine metabolism is a critical regulator of innate and adaptive immune responses. Seems to be involved in negative regulation of the survival capacity of activated C…	10.9838
ENSG00000164362	TERT	Telomerase Reverse Transcriptase	Protein Coding	Telomerase is a ribonucleoprotein enzyme essential for the replication of chromosome termini in most eukaryotes. Active in progenitor and cancer cells. Inactive, or very low activity, in normal somatic cells. Catalytic component of the teleromerase holoenzyme complex whose main activity is the elongation of telomeres by acting as a reverse transcriptase that adds simple sequence repeats to chromo…	10.9681
ENSG00000145362	ANK2	Ankyrin 2	Protein Coding	Plays an essential role in the localization and membrane stabilization of ion transporters and ion channels in several cell types, including cardiomyocytes, as well as in striated muscle cells. In skeletal muscle, required for proper localization of DMD and DCTN4 and for the formation and/or stability of a special subset of microtubules associated with costameres and neuromuscular junctions. In c…	10.9285
ENSG00000118520	ARG1	Arginase 1	Protein Coding	Key element of the urea cycle converting L-arginine to urea and L-ornithine, which is further metabolized into metabolites proline and polyamides that drive collagen synthesis and bioenergetic pathways critical for cell proliferation, respectively; the urea cycle takes place primarily in the liver and, to a lesser extent, in the kidneys. {ECO:0000305}.; Functions in L-arginine homeostasis in nonh…	10.9135
	LOC110806262	Solute Carrier Family 6 Member 4 Gene Promoter	Functional Element		10.8855
ENSG00000169032	MAP2K1	Mitogen-Activated Protein Kinase Kinase 1	Protein Coding	Dual specificity protein kinase which acts as an essential component of the MAP kinase signal transduction pathway. Binding of extracellular ligands such as growth factors, cytokines and hormones to their cell-surface receptors activates RAS and this initiates RAF1 activation. RAF1 then further activates the dual-specificity protein kinases MAP2K1/MEK1 and MAP2K2/MEK2. Both MAP2K1/MEK1 and MAP2K2…	10.8802
ENSG00000076984	MAP2K7	Mitogen-Activated Protein Kinase Kinase 7	Protein Coding	Dual specificity protein kinase which acts as an essential component of the MAP kinase signal transduction pathway. Essential component of the stress-activated protein kinase/c-Jun N-terminal kinase (SAP/JNK) signaling pathway. With MAP2K4/MKK4, is the one of the only known kinase to directly activate the stress-activated protein kinase/c-Jun N-terminal kinases MAPK8/JNK1, MAPK9/JNK2 and MAPK10/J…	10.8188
ENSG00000171552	BCL2L1	BCL2 Like 1	Protein Coding	Potent inhibitor of cell death. Inhibits activation of caspases. Appears to regulate cell death by blocking the voltage-dependent anion channel (VDAC) by binding to it and preventing the release of the caspase activator, CYC1, from the mitochondrial membrane. Also acts as a regulator of G2 checkpoint and progression to cytokinesis during mitosis.; Isoform Bcl-X(L) also regulates presynaptic plast…	10.8038
ENSG00000143839	REN	Renin	Protein Coding	Renin is a highly specific endopeptidase, whose only known function is to generate angiotensin I from angiotensinogen in the plasma, initiating a cascade of reactions that produce an elevation of blood pressure and increased sodium retention by the kidney. {ECO:0000269|PubMed:12045255, ECO:0000269|PubMed:20927107}.	10.7984
ENSG00000165553	NGB	Neuroglobin	Protein Coding	Monomeric globin with a bis-histidyl six-coordinate heme-iron atom through which it can bind dioxygen, carbon monoxide and nitric oxide (PubMed:11473128, PubMed:12962627, PubMed:24699645). Could help transport oxygen and increase its availability to the metabolically active neuronal tissues, though its low quantity in tissues as well as its high affinity for dioxygen, which may limit its oxygen-r…	10.7971
ENSG00000243955	GSTA1	Glutathione S-Transferase Alpha 1	Protein Coding	Glutathione S-transferase that catalyzes the nucleophilic attack of the sulfur atom of glutathione on the electrophilic groups of a wide range of exogenous and endogenous compounds (Probable). Involved in the formation of glutathione conjugates of both prostaglandin A2 (PGA2) and prostaglandin J2 (PGJ2) (PubMed:9084911). It also catalyzes the isomerization of D5-androstene-3,17-dione (AD) into D4…	10.7806
ENSG00000131828	PDHA1	Pyruvate Dehydrogenase E1 Subunit Alpha 1	Protein Coding	The pyruvate dehydrogenase complex catalyzes the overall conversion of pyruvate to acetyl-CoA and CO(2), and thereby links the glycolytic pathway to the tricarboxylic cycle. {ECO:0000269|PubMed:19081061, ECO:0000269|PubMed:7782287}.	10.7719
ENSG00000151623	NR3C2	Nuclear Receptor Subfamily 3 Group C Member 2	Protein Coding	Receptor for both mineralocorticoids (MC) such as aldosterone and glucocorticoids (GC) such as corticosterone or cortisol. Binds to mineralocorticoid response elements (MRE) and transactivates target genes. The effect of MC is to increase ion and water transport and thus raise extracellular fluid volume and blood pressure and lower potassium levels. {ECO:0000269|PubMed:3037703}.	10.7616
ENSG00000139618	BRCA2	BRCA2 DNA Repair Associated	Protein Coding	Involved in double-strand break repair and/or homologous recombination. Binds RAD51 and potentiates recombinational DNA repair by promoting assembly of RAD51 onto single-stranded DNA (ssDNA). Acts by targeting RAD51 to ssDNA over double-stranded DNA, enabling RAD51 to displace replication protein-A (RPA) from ssDNA and stabilizing RAD51-ssDNA filaments by blocking ATP hydrolysis. Part of a PALB2-…	10.7597
ENSG00000198804	MT-CO1	Mitochondrially Encoded Cytochrome C Oxidase I	Protein Coding	Component of the cytochrome c oxidase, the last enzyme in the mitochondrial electron transport chain which drives oxidative phosphorylation. The respiratory chain contains 3 multisubunit complexes succinate dehydrogenase (complex II, CII), ubiquinol-cytochrome c oxidoreductase (cytochrome b-c1 complex, complex III, CIII) and cytochrome c oxidase (complex IV, CIV), that cooperate to transfer elect…	10.7293
ENSG00000146469	VIP	Vasoactive Intestinal Peptide	Protein Coding	VIP causes vasodilation, lowers arterial blood pressure, stimulates myocardial contractility, increases glycogenolysis and relaxes the smooth muscle of trachea, stomach and gall bladder. {ECO:0000269|PubMed:15013843}.; PHM and PHV also cause vasodilation. PHM-27 is a potent agonist of the calcitonin receptor CALCR, with similar efficacy as calcitonin. {ECO:0000269|PubMed:15013843}.	10.7216
ENSG00000023572	GLRX2	Glutaredoxin 2	Protein Coding	Glutathione-dependent oxidoreductase that facilitates the maintenance of mitochondrial redox homeostasis upon induction of apoptosis by oxidative stress. Involved in response to hydrogen peroxide and regulation of apoptosis caused by oxidative stress. Acts as a very efficient catalyst of monothiol reactions because of its high affinity for protein glutathione-mixed disulfides. Can receive electro…	10.7169
ENSG00000132646	PCNA	Proliferating Cell Nuclear Antigen	Protein Coding	Auxiliary protein of DNA polymerase delta and epsilon, is involved in the control of eukaryotic DNA replication by increasing the polymerase's processibility during elongation of the leading strand (PubMed:35585232). Induces a robust stimulatory effect on the 3'-5' exonuclease and 3'-phosphodiesterase, but not apurinic-apyrimidinic (AP) endonuclease, APEX2 activities. Has to be loaded onto DNA in…	10.71
ENSG00000157017	GHRL	Ghrelin And Obestatin Prepropeptide	Protein Coding	[Ghrelin-27]: Ghrelin is the ligand for growth hormone secretagogue receptor type 1 (GHSR) (PubMed:10604470). Induces the release of growth hormone from the pituitary (PubMed:10604470). Has an appetite-stimulating effect, induces adiposity and stimulates gastric acid secretion. Involved in growth regulation. {ECO:0000269|PubMed:10604470}.; [Ghrelin-28]: Ghrelin is the ligand for growth hormone se…	10.7051
ENSG00000146648	EGFR	Epidermal Growth Factor Receptor	Protein Coding	Receptor tyrosine kinase binding ligands of the EGF family and activating several signaling cascades to convert extracellular cues into appropriate cellular responses (PubMed:10805725, PubMed:27153536, PubMed:2790960, PubMed:35538033). Known ligands include EGF, TGFA/TGF-alpha, AREG, epigen/EPGN, BTC/betacellulin, epiregulin/EREG and HBEGF/heparin-binding EGF (PubMed:12297049, PubMed:15611079, Pu…	10.7046
ENSG00000169194	IL13	Interleukin 13	Protein Coding	Cytokine that plays important roles in allergic inflammation and immune response to parasite infection (PubMed:8096327, PubMed:8097324). Synergizes with IL2 in regulating interferon-gamma synthesis (PubMed:8096327). Stimulates B-cell proliferation, and activation of eosinophils, basophils, and mast cells (PubMed:7903680, PubMed:8759755). Plays an important role in controlling IL33 activity by mod…	10.6982
ENSG00000257017	HP	Haptoglobin	Protein Coding	As a result of hemolysis, hemoglobin is found to accumulate in the kidney and is secreted in the urine. Haptoglobin captures, and combines with free plasma hemoglobin to allow hepatic recycling of heme iron and to prevent kidney damage. Haptoglobin also acts as an antioxidant, has antibacterial activity, and plays a role in modulating many aspects of the acute phase response. Hemoglobin/haptoglob…	10.6967
ENSG00000023228	NDUFS1	NADH:Ubiquinone Oxidoreductase Core Subunit S1	Protein Coding	Core subunit of the mitochondrial membrane respiratory chain NADH dehydrogenase (Complex I) which catalyzes electron transfer from NADH through the respiratory chain, using ubiquinone as an electron acceptor (PubMed:30879903, PubMed:31557978). Essential for catalysing the entry and efficient transfer of electrons within complex I (PubMed:31557978). Plays a key role in the assembly and stability o…	10.6961
ENSG00000184304	PRKD1	Protein Kinase D1	Protein Coding	Serine/threonine-protein kinase that converts transient diacylglycerol (DAG) signals into prolonged physiological effects downstream of PKC, and is involved in the regulation of MAPK8/JNK1 and Ras signaling, Golgi membrane integrity and trafficking, cell survival through NF-kappa-B activation, cell migration, cell differentiation by mediating HDAC7 nuclear export, cell proliferation via MAPK1/3 (…	10.6896
ENSG00000100393	EP300	E1A Binding Protein P300	Protein Coding	Functions as a histone acetyltransferase and regulates transcription via chromatin remodeling (PubMed:23415232, PubMed:23934153, PubMed:8945521). Acetylates all four core histones in nucleosomes (PubMed:23415232, PubMed:23934153, PubMed:8945521). Histone acetylation gives an epigenetic tag for transcriptional activation (PubMed:23415232, PubMed:23934153, PubMed:8945521). Mediates acetylation of h…	10.6863
ENSG00000001631	KRIT1	KRIT1 Ankyrin Repeat Containing	Protein Coding	Component of the CCM signaling pathway which is a crucial regulator of heart and vessel formation and integrity (By similarity). Negative regulator of angiogenesis. Inhibits endothelial proliferation, apoptosis, migration, lumen formation and sprouting angiogenesis in primary endothelial cells. Promotes AKT phosphorylation in a NOTCH-dependent and independent manner, and inhibits ERK1/2 phosphory…	10.6652
ENSG00000158864	NDUFS2	NADH:Ubiquinone Oxidoreductase Core Subunit S2	Protein Coding	Core subunit of the mitochondrial membrane respiratory chain NADH dehydrogenase (Complex I) which catalyzes electron transfer from NADH through the respiratory chain, using ubiquinone as an electron acceptor (PubMed:22036843, PubMed:30922174, PubMed:28031252). Essential for the catalytic activity of complex I (PubMed:22036843, PubMed:30922174). Essential for the assembly of complex I (By similari…	10.6625
ENSG00000121879	PIK3CA	Phosphatidylinositol-4,5-Bisphosphate 3-Kinase Catalytic Subunit Alpha	Protein Coding	Phosphoinositide-3-kinase (PI3K) phosphorylates phosphatidylinositol (PI) and its phosphorylated derivatives at position 3 of the inositol ring to produce 3-phosphoinositides (PubMed:15135396, PubMed:23936502, PubMed:28676499). Uses ATP and PtdIns(4,5)P2 (phosphatidylinositol 4,5-bisphosphate) to generate phosphatidylinositol 3,4,5-trisphosphate (PIP3) (PubMed:15135396, PubMed:28676499). PIP3 pla…	10.6309
ENSG00000102468	HTR2A	5-Hydroxytryptamine Receptor 2A	Protein Coding	G-protein coupled receptor for 5-hydroxytryptamine (serotonin) (PubMed:1330647, PubMed:18703043, PubMed:19057895). Also functions as a receptor for various drugs and psychoactive substances, including mescaline, psilocybin, 1-(2,5-dimethoxy-4-iodophenyl)-2-aminopropane (DOI) and lysergic acid diethylamide (LSD) (PubMed:28129538). Ligand binding causes a conformation change that triggers signaling…	10.6027
ENSG00000149428	HYOU1	Hypoxia Up-Regulated 1	Protein Coding	Has a pivotal role in cytoprotective cellular mechanisms triggered by oxygen deprivation. May play a role as a molecular chaperone and participate in protein folding. {ECO:0000269|PubMed:10037731}.	10.5824
ENSG00000088986	DYNLL1	Dynein Light Chain LC8-Type 1	Protein Coding	Acts as one of several non-catalytic accessory components of the cytoplasmic dynein 1 complex that are thought to be involved in linking dynein to cargos and to adapter proteins that regulate dynein function (By similarity). Cytoplasmic dynein 1 acts as a motor for the intracellular retrograde motility of vesicles and organelles along microtubules (By similarity). May play a role in changing or m…	10.5717
ENSG00000177000	MTHFR	Methylenetetrahydrofolate Reductase	Protein Coding	Catalyzes the conversion of 5,10-methylenetetrahydrofolate to 5-methyltetrahydrofolate, a cosubstrate for homocysteine remethylation to methionine (PubMed:29891918). Represents a key regulatory connection between the folate and methionine cycles (Probable). {ECO:0000269|PubMed:25736335, ECO:0000269|PubMed:29891918, ECO:0000305}.	10.5472
ENSG00000165060	FXN	Frataxin	Protein Coding	[Frataxin mature form]: Functions as an activator of persulfide transfer to the scaffoding protein ISCU as component of the core iron-sulfur cluster (ISC) assembly complex and participates to the [2Fe-2S] cluster assembly (PubMed:12785837, PubMed:24971490). Accelerates sulfur transfer from NFS1 persulfide intermediate to ISCU and to small thiols such as L-cysteine and glutathione leading to persu…	10.5383
ENSG00000076554	TPD52	Tumor Protein D52	Protein Coding		10.5087
ENSG00000109846	CRYAB	Crystallin Alpha B	Protein Coding	May contribute to the transparency and refractive index of the lens. Has chaperone-like activity, preventing aggregation of various proteins under a wide range of stress conditions. In lens epithelial cells, stabilizes the ATP6V1A protein, preventing its degradation by the proteasome (By similarity). {ECO:0000250|UniProtKB:P23927}.	10.5056
ENSG00000115415	STAT1	Signal Transducer And Activator Of Transcription 1	Protein Coding	Signal transducer and transcription activator that mediates cellular responses to interferons (IFNs), cytokine KITLG/SCF and other cytokines and other growth factors (PubMed:12764129, PubMed:12855578, PubMed:15322115, PubMed:23940278, PubMed:34508746, PubMed:35568036, PubMed:9724754). Following type I IFN (IFN-alpha and IFN-beta) binding to cell surface receptors, signaling via protein kinases le…	10.5049
ENSG00000120937	NPPB	Natriuretic Peptide B	Protein Coding	[Brain natriuretic peptide 32]: Cardiac hormone that plays a key role in mediating cardio-renal homeostasis (PubMed:1672777, PubMed:17372040, PubMed:1914098, PubMed:9458824). May also function as a paracrine antifibrotic factor in the heart (By similarity). Acts by specifically binding and stimulating NPR1 to produce cGMP, which in turn activates effector proteins that drive various biological re…	10.4891
ENSG00000136238	RAC1	Rac Family Small GTPase 1	Protein Coding	Plasma membrane-associated small GTPase which cycles between active GTP-bound and inactive GDP-bound states. In its active state, binds to a variety of effector proteins to regulate cellular responses such as secretory processes, phagocytosis of apoptotic cells, epithelial cell polarization, neurons adhesion, migration and differentiation, and growth-factor induced formation of membrane ruffles (…	10.4872
ENSG00000147889	CDKN2A	Cyclin Dependent Kinase Inhibitor 2A	Protein Coding	Capable of inducing cell cycle arrest in G1 and G2 phases. Acts as a tumor suppressor. Binds to MDM2 and blocks its nucleocytoplasmic shuttling by sequestering it in the nucleolus. This inhibits the oncogenic action of MDM2 by blocking MDM2-induced degradation of p53 and enhancing p53-dependent transactivation and apoptosis. Also induces G2 arrest and apoptosis in a p53-independent manner by prev…	10.4636
ENSG00000156711	MAPK13	Mitogen-Activated Protein Kinase 13	Protein Coding	Serine/threonine kinase which acts as an essential component of the MAP kinase signal transduction pathway. MAPK13 is one of the four p38 MAPKs which play an important role in the cascades of cellular responses evoked by extracellular stimuli such as pro-inflammatory cytokines or physical stress leading to direct activation of transcription factors such as ELK1 and ATF2. Accordingly, p38 MAPKs ph…	10.4569
ENSG00000123454	DBH	Dopamine Beta-Hydroxylase	Protein Coding	Catalyzes the hydroxylation of dopamine to noradrenaline (also known as norepinephrine), and is thus vital for regulation of these neurotransmitters. {ECO:0000269|PubMed:27148966, ECO:0000269|PubMed:3443096, ECO:0000269|PubMed:7961964, ECO:0000269|PubMed:8546710}.	10.4401
ENSG00000197408	CYP2B6	Cytochrome P450 Family 2 Subfamily B Member 6	Protein Coding	A cytochrome P450 monooxygenase involved in the metabolism of endocannabinoids and steroids (PubMed:12865317, PubMed:21289075). Mechanistically, uses molecular oxygen inserting one oxygen atom into a substrate, and reducing the second into a water molecule, with two electrons provided by NADPH via cytochrome P450 reductase (NADPH--hemoprotein reductase). Catalyzes the epoxidation of double bonds …	10.4211
ENSG00000023909	GCLM	Glutamate-Cysteine Ligase Modifier Subunit	Protein Coding		10.3956
ENSG00000179218	CALR	Calreticulin	Protein Coding	Calcium-binding chaperone that promotes folding, oligomeric assembly and quality control in the endoplasmic reticulum (ER) via the calreticulin/calnexin cycle. This lectin interacts transiently with almost all of the monoglucosylated glycoproteins that are synthesized in the ER (PubMed:7876246). Interacts with the DNA-binding domain of NR3C1 and mediates its nuclear export (PubMed:11149926). Invo…	10.3891
ENSG00000158517	NCF1	Neutrophil Cytosolic Factor 1	Protein Coding	NCF2, NCF1, and a membrane bound cytochrome b558 are required for activation of the latent NADPH oxidase (necessary for superoxide production). {ECO:0000269|PubMed:19801500, ECO:0000269|PubMed:2547247, ECO:0000269|PubMed:2550933}.	10.3791
ENSG00000087074	PPP1R15A	Protein Phosphatase 1 Regulatory Subunit 15A	Protein Coding	Recruits the serine/threonine-protein phosphatase PPP1CA to prevents excessive phosphorylation of the translation initiation factor eIF-2A/EIF2S1, thereby reversing the shut-off of protein synthesis initiated by stress-inducible kinases and facilitating recovery of cells from stress (PubMed:26095357, PubMed:26742780). Down-regulates the TGF-beta signaling pathway by promoting dephosphorylation of…	10.3652
ENSG00000100983	GSS	Glutathione Synthetase	Protein Coding	Catalyzes the production of glutathione from gamma-glutamylcysteine and glycine in an ATP-dependent manner (PubMed:7646467, PubMed:9215686). Glutathione (gamma-glutamylcysteinylglycine, GSH) is the most abundant intracellular thiol in living aerobic cells and is required for numerous processes including the protection of cells against oxidative damage, amino acid transport, the detoxification of …	10.3609
ENSG00000149295	DRD2	Dopamine Receptor D2	Protein Coding	Dopamine receptor whose activity is mediated by G proteins which inhibit adenylyl cyclase (PubMed:21645528). Positively regulates postnatal regression of retinal hyaloid vessels via suppression of VEGFR2/KDR activity, downstream of OPN5 (By similarity). {ECO:0000250|UniProtKB:P61168, ECO:0000269|PubMed:21645528}.	10.3256
ENSG00000110680	CALCA	Calcitonin Related Polypeptide Alpha	Protein Coding	CGRP induces vasodilation. It dilates a variety of vessels including the coronary, cerebral and systemic vasculature. Its abundance in the CNS also points toward a neurotransmitter or neuromodulator role. It also elevates platelet cAMP. {ECO:0000269|PubMed:1318039}.	10.3151
ENSG00000068903	SIRT2	Sirtuin 2	Protein Coding	NAD-dependent protein deacetylase, which deacetylates internal lysines on histone and alpha-tubulin as well as many other proteins such as key transcription factors (PubMed:12620231, PubMed:16648462, PubMed:18249187, PubMed:18332217, PubMed:18995842, PubMed:20543840, PubMed:20587414, PubMed:21081649, PubMed:21726808, PubMed:21949390, PubMed:22014574, PubMed:22771473, PubMed:23468428, PubMed:23908…	10.3075
ENSG00000049239	H6PD	Hexose-6-Phosphate Dehydrogenase/Glucose 1-Dehydrogenase	Protein Coding	Bifunctional enzyme localized in the lumen of the endoplasmic reticulum that catalyzes the first two steps of the oxidative branch of the pentose phosphate pathway/shunt, an alternative to glycolysis and a major source of reducing power and metabolic intermediates for biosynthetic processes (By similarity). Has a hexose-6-phosphate dehydrogenase activity, with broad substrate specificity compared…	10.3009
ENSG00000100906	NFKBIA	NFKB Inhibitor Alpha	Protein Coding	Inhibits the activity of dimeric NF-kappa-B/REL complexes by trapping REL (RELA/p65 and NFKB1/p50) dimers in the cytoplasm by masking their nuclear localization signals (PubMed:1493333, PubMed:36651806, PubMed:7479976). On cellular stimulation by immune and pro-inflammatory responses, becomes phosphorylated promoting ubiquitination and degradation, enabling the dimeric RELA to translocate to the …	10.2823
ENSG00000117448	AKR1A1	Aldo-Keto Reductase Family 1 Member A1	Protein Coding	Catalyzes the NADPH-dependent reduction of a wide variety of carbonyl-containing compounds to their corresponding alcohols (PubMed:10510318, PubMed:30538128). Displays enzymatic activity towards endogenous metabolites such as aromatic and aliphatic aldehydes, ketones, monosaccharides and bile acids, with a preference for negatively charged substrates, such as glucuronate and succinic semialdehyde…	10.2803
ENSG00000144381	HSPD1	Heat Shock Protein Family D (Hsp60) Member 1	Protein Coding	Chaperonin implicated in mitochondrial protein import and macromolecular assembly. Together with Hsp10, facilitates the correct folding of imported proteins. May also prevent misfolding and promote the refolding and proper assembly of unfolded polypeptides generated under stress conditions in the mitochondrial matrix (PubMed:11422376, PubMed:1346131). The functional units of these chaperonins con…	10.2166
ENSG00000148672	GLUD1	Glutamate Dehydrogenase 1	Protein Coding	Mitochondrial glutamate dehydrogenase that catalyzes the conversion of L-glutamate into alpha-ketoglutarate. Plays a key role in glutamine anaplerosis by producing alpha-ketoglutarate, an important intermediate in the tricarboxylic acid cycle (PubMed:11032875, PubMed:11254391, PubMed:16023112, PubMed:16959573). Plays a role in insulin homeostasis (PubMed:11297618, PubMed:9571255). May be involved…	10.1914
ENSG00000172179	PRL	Prolactin	Protein Coding	Prolactin acts primarily on the mammary gland by promoting lactation.	10.1554
ENSG00000152661	GJA1	Gap Junction Protein Alpha 1	Protein Coding	Gap junction protein that acts as a regulator of bladder capacity. A gap junction consists of a cluster of closely packed pairs of transmembrane channels, the connexons, through which materials of low MW diffuse from one cell to a neighboring cell. May play a critical role in the physiology of hearing by participating in the recycling of potassium to the cochlear endolymph. Negative regulator of …	10.1366
ENSG00000167792	NDUFV1	NADH:Ubiquinone Oxidoreductase Core Subunit V1	Protein Coding	Core subunit of the mitochondrial membrane respiratory chain NADH dehydrogenase (Complex I) which catalyzes electron transfer from NADH through the respiratory chain, using ubiquinone as an electron acceptor (PubMed:28844695). Part of the peripheral arm of the enzyme, where the electrons from NADH are accepted by flavin mononucleotide (FMN) and then passed along a chain of iron-sulfur clusters by…	10.1298
ENSG00000036257	CUL3	Cullin 3	Protein Coding	Core component of multiple cullin-RING-based BCR (BTB-CUL3-RBX1) E3 ubiquitin-protein ligase complexes which mediate the ubiquitination and subsequent proteasomal degradation of target proteins. BCR complexes and ARIH1 collaborate in tandem to mediate ubiquitination of target proteins (PubMed:27565346). As a scaffold protein may contribute to catalysis through positioning of the substrate and the…	10.1289
ENSG00000120129	DUSP1	Dual Specificity Phosphatase 1	Protein Coding	Dual specificity phosphatase that dephosphorylates MAP kinase MAPK1/ERK2 on both 'Thr-183' and 'Tyr-185', regulating its activity during the meiotic cell cycle. {ECO:0000250|UniProtKB:P28563}.	10.1273
ENSG00000166598	HSP90B1	Heat Shock Protein 90 Beta Family Member 1	Protein Coding	Molecular chaperone that functions in the processing and transport of secreted proteins (By similarity). When associated with CNPY3, required for proper folding of Toll-like receptors (By similarity). Functions in endoplasmic reticulum associated degradation (ERAD) (PubMed:18264092). Has ATPase activity (By similarity). May participate in the unfolding of cytosolic leaderless cargos (lacking the …	10.1198
ENSG00000120899	PTK2B	Protein Tyrosine Kinase 2 Beta	Protein Coding	Non-receptor protein-tyrosine kinase that regulates reorganization of the actin cytoskeleton, cell polarization, cell migration, adhesion, spreading and bone remodeling. Plays a role in the regulation of the humoral immune response, and is required for normal levels of marginal B-cells in the spleen and normal migration of splenic B-cells. Required for normal macrophage polarization and migration…	10.1046
ENSG00000137462	TLR2	Toll Like Receptor 2	Protein Coding	Cooperates with LY96 to mediate the innate immune response to bacterial lipoproteins and other microbial cell wall components. Cooperates with TLR1 or TLR6 to mediate the innate immune response to bacterial lipoproteins or lipopeptides (PubMed:17889651, PubMed:21078852). Acts via MYD88 and TRAF6, leading to NF-kappa-B activation, cytokine secretion and the inflammatory response. May also activate…	10.0992
ENSG00000081248	CACNA1S	Calcium Voltage-Gated Channel Subunit Alpha1 S	Protein Coding	Pore-forming, alpha-1S subunit of the voltage-gated calcium channel that gives rise to L-type calcium currents in skeletal muscle. Calcium channels containing the alpha-1S subunit play an important role in excitation-contraction coupling in skeletal muscle via their interaction with RYR1, which triggers Ca(2+) release from the sarcoplasmic reticulum and ultimately results in muscle contraction. L…	10.0543
ENSG00000008394	MGST1	Microsomal Glutathione S-Transferase 1	Protein Coding	Conjugation of reduced glutathione to a wide number of exogenous and endogenous hydrophobic electrophiles. {ECO:0000250|UniProtKB:P08011}.	10.0428
ENSG00000132781	MUTYH	MutY DNA Glycosylase	Protein Coding	Involved in oxidative DNA damage repair. Initiates repair of A*oxoG to C*G by removing the inappropriately paired adenine base from the DNA backbone. Possesses both adenine and 2-OH-A DNA glycosylase activities. {ECO:0000269|PubMed:10684930, ECO:0000269|PubMed:20418187, ECO:0000269|PubMed:20848659, ECO:0000269|PubMed:25820570, ECO:0000269|PubMed:26694661}.	10.0389
ENSG00000172216	CEBPB	CCAAT Enhancer Binding Protein Beta	Protein Coding	Important transcription factor regulating the expression of genes involved in immune and inflammatory responses (PubMed:12048245, PubMed:1741402, PubMed:18647749, PubMed:9374525). Also plays a significant role in adipogenesis, as well as in the gluconeogenic pathway, liver regeneration, and hematopoiesis. The consensus recognition site is 5'-T[TG]NNGNAA[TG]-3'. Its functional capacity is governed…	10.0094
ENSG00000155657	TTN	Titin	Protein Coding	Key component in the assembly and functioning of vertebrate striated muscles. By providing connections at the level of individual microfilaments, it contributes to the fine balance of forces between the two halves of the sarcomere. The size and extensibility of the cross-links are the main determinants of sarcomere extensibility properties of muscle. In non-muscle cells, seems to play a role in c…	9.98915
ENSG00000069667	RORA	RAR Related Orphan Receptor A	Protein Coding	Nuclear receptor that binds DNA as a monomer to ROR response elements (RORE) containing a single core motif half-site 5'-AGGTCA-3' preceded by a short A-T-rich sequence. Key regulator of embryonic development, cellular differentiation, immunity, circadian rhythm as well as lipid, steroid, xenobiotics and glucose metabolism. Considered to have intrinsic transcriptional activity, have some natural …	9.93296
ENSG00000065057	NTHL1	Nth Like DNA Glycosylase 1	Protein Coding	Bifunctional DNA N-glycosylase with associated apurinic/apyrimidinic (AP) lyase function that catalyzes the first step in base excision repair (BER), the primary repair pathway for the repair of oxidative DNA damage (PubMed:29610152, PubMed:9927729). The DNA N-glycosylase activity releases the damaged DNA base from DNA by cleaving the N-glycosidic bond, leaving an AP site. The AP-lyase activity c…	9.92457
ENSG00000153162	BMP6	Bone Morphogenetic Protein 6	Protein Coding	Growth factor of the TGF-beta superfamily that plays essential roles in many developmental processes including cartilage and bone formation (PubMed:31019025). Also plays an important role in the regulation of HAMP/hepcidin expression and iron metabolism by acting as a ligand for hemojuvelin/HJV (PubMed:26582087). Also acts to promote expression of HAMP, potentially via the interaction with its re…	9.91904
ENSG00000198888	MT-ND1	Mitochondrially Encoded NADH:Ubiquinone Oxidoreductase Core Subunit 1	Protein Coding	Core subunit of the mitochondrial membrane respiratory chain NADH dehydrogenase (Complex I) which catalyzes electron transfer from NADH through the respiratory chain, using ubiquinone as an electron acceptor (PubMed:1959619). Essential for the catalytic activity and assembly of complex I (PubMed:1959619, PubMed:26929434). {ECO:0000269|PubMed:1959619, ECO:0000269|PubMed:26929434}.	9.91727
ENSG00000118432	CNR1	Cannabinoid Receptor 1	Protein Coding	G-protein coupled receptor for endogenous cannabinoids (eCBs), including N-arachidonoylethanolamide (also called anandamide or AEA) and 2-arachidonoylglycerol (2-AG), as well as phytocannabinoids, such as delta(9)-tetrahydrocannabinol (THC) (PubMed:15620723, PubMed:27768894, PubMed:27851727). Mediates many cannabinoid-induced effects, acting, among others, on food intake, memory loss, gastrointes…	9.88467
ENSG00000100033	PRODH	Proline Dehydrogenase 1	Protein Coding	Converts proline to delta-1-pyrroline-5-carboxylate. {ECO:0000269|PubMed:15662599}.	9.82806
ENSG00000140521	POLG	DNA Polymerase Gamma, Catalytic Subunit	Protein Coding	Catalytic subunit of DNA polymerase gamma solely responsible for replication of mitochondrial DNA (mtDNA). Replicates both heavy and light strands of the circular mtDNA genome using a single-stranded DNA template, RNA primers and the four deoxyribonucleoside triphosphates as substrates (PubMed:11477093, PubMed:11897778, PubMed:15917273, PubMed:19837034, PubMed:9558343). Has 5' -> 3' polymerase ac…	9.82566
ENSG00000178726	THBD	Thrombomodulin	Protein Coding	Thrombomodulin is a specific endothelial cell receptor that forms a 1:1 stoichiometric complex with thrombin. This complex is responsible for the conversion of protein C to the activated protein C (protein Ca). Once evolved, protein Ca scissions the activated cofactors of the coagulation mechanism, factor Va and factor VIIIa, and thereby reduces the amount of thrombin generated.	9.80233
ENSG00000143252	SDHC	Succinate Dehydrogenase Complex Subunit C	Protein Coding	Membrane-anchoring subunit of succinate dehydrogenase (SDH) that is involved in complex II of the mitochondrial electron transport chain and is responsible for transferring electrons from succinate to ubiquinone (coenzyme Q).	9.79816
ENSG00000151617	EDNRA	Endothelin Receptor Type A	Protein Coding	Receptor for endothelin-1. Mediates its action by association with G proteins that activate a phosphatidylinositol-calcium second messenger system. The rank order of binding affinities for ET-A is: ET1 > ET2 >> ET3.	9.79706
ENSG00000179142	CYP11B2	Cytochrome P450 Family 11 Subfamily B Member 2	Protein Coding	A cytochrome P450 monooxygenase that catalyzes the biosynthesis of aldosterone, the main mineralocorticoid in the human body responsible for salt and water homeostasis, thus involved in blood pressure regulation, arterial hypertension, and the development of heart failure (PubMed:11856349, PubMed:12530636, PubMed:1518866, PubMed:15356073, PubMed:1594605, PubMed:1775135, PubMed:22446688, PubMed:23…	9.79217
ENSG00000142657	PGD	Phosphogluconate Dehydrogenase	Protein Coding	Catalyzes the oxidative decarboxylation of 6-phosphogluconate to ribulose 5-phosphate and CO(2), with concomitant reduction of NADP to NADPH. {ECO:0000250}.	9.79079
ENSG00000116171	SCP2	Sterol Carrier Protein 2	Protein Coding	[Isoform SCPx]: Plays a crucial role in the peroxisomal oxidation of branched-chain fatty acids (PubMed:10706581). Catalyzes the last step of the peroxisomal beta-oxidation of branched chain fatty acids and the side chain of the bile acid intermediates di- and trihydroxycoprostanic acids (DHCA and THCA) (PubMed:10706581). Also active with medium and long straight chain 3-oxoacyl-CoAs. Stimulates …	9.77192
ENSG00000114738	MAPKAPK3	MAPK Activated Protein Kinase 3	Protein Coding	Stress-activated serine/threonine-protein kinase involved in cytokines production, endocytosis, cell migration, chromatin remodeling and transcriptional regulation. Following stress, it is phosphorylated and activated by MAP kinase p38-alpha/MAPK14, leading to phosphorylation of substrates. Phosphorylates serine in the peptide sequence, Hyd-X-R-X(2)-S, where Hyd is a large hydrophobic residue. MA…	9.76267
ENSG00000180176	TH	Tyrosine Hydroxylase	Protein Coding	Catalyzes the conversion of L-tyrosine to L-dihydroxyphenylalanine (L-Dopa), the rate-limiting step in the biosynthesis of cathecolamines, dopamine, noradrenaline, and adrenaline. Uses tetrahydrobiopterin and molecular oxygen to convert tyrosine to L-Dopa (PubMed:15287903, PubMed:1680128, PubMed:17391063, PubMed:24753243, PubMed:34922205, PubMed:8528210, Ref.18). In addition to tyrosine, is able …	9.75521
ENSG00000072210	ALDH3A2	Aldehyde Dehydrogenase 3 Family Member A2	Protein Coding	Catalyzes the oxidation of medium and long chain aliphatic aldehydes to fatty acids. Active on a variety of saturated and unsaturated aliphatic aldehydes between 6 and 24 carbons in length (PubMed:18035827, PubMed:18182499, PubMed:22633490, PubMed:25047030, PubMed:9133646, PubMed:9662422). Responsible for conversion of the sphingosine 1-phosphate (S1P) degradation product hexadecenal to hexadecen…	9.75395
ENSG00000001626	CFTR	CF Transmembrane Conductance Regulator	Protein Coding	Epithelial ion channel that plays an important role in the regulation of epithelial ion and water transport and fluid homeostasis (PubMed:26823428). Mediates the transport of chloride ions across the cell membrane (PubMed:10792060, PubMed:11524016, PubMed:11707463, PubMed:12519745, PubMed:12529365, PubMed:12588899, PubMed:12727866, PubMed:15010471, PubMed:17036051, PubMed:1712898, PubMed:17182731…	9.74006
ENSG00000161513	FDXR	Ferredoxin Reductase	Protein Coding	Serves as the first electron transfer protein in all the mitochondrial P450 systems including cholesterol side chain cleavage in all steroidogenic tissues, steroid 11-beta hydroxylation in the adrenal cortex, 25-OH-vitamin D3-24 hydroxylation in the kidney, and sterol C-27 hydroxylation in the liver. {ECO:0000250|UniProtKB:P08165}.	9.73216
ENSG00000154229	PRKCA	Protein Kinase C Alpha	Protein Coding	Calcium-activated, phospholipid- and diacylglycerol (DAG)-dependent serine/threonine-protein kinase that is involved in positive and negative regulation of cell proliferation, apoptosis, differentiation, migration and adhesion, tumorigenesis, cardiac hypertrophy, angiogenesis, platelet function and inflammation, by directly phosphorylating targets such as RAF1, BCL2, CSPG4, TNNT2/CTNT, or activat…	9.73129
ENSG00000109424	UCP1	Uncoupling Protein 1	Protein Coding	Mitochondrial protein responsible for thermogenic respiration, a specialized capacity of brown adipose tissue and beige fat that participates in non-shivering adaptive thermogenesis to temperature and diet variations and more generally to the regulation of energy balance (By similarity). Functions as a long-chain fatty acid/LCFA and proton symporter, simultaneously transporting one LCFA and one p…	9.71733
ENSG00000177427	MIEF2	Mitochondrial Elongation Factor 2	Protein Coding	Mitochondrial outer membrane protein involved in the regulation of mitochondrial organization (PubMed:29361167). It is required for mitochondrial fission and promotes the recruitment and association of the fission mediator dynamin-related protein 1 (DNM1L) to the mitochondrial surface independently of the mitochondrial fission FIS1 and MFF proteins. Regulates DNM1L GTPase activity. {ECO:0000269|P…	9.71015
ENSG00000171105	INSR	Insulin Receptor	Protein Coding	Receptor tyrosine kinase which mediates the pleiotropic actions of insulin. Binding of insulin leads to phosphorylation of several intracellular substrates, including, insulin receptor substrates (IRS1, 2, 3, 4), SHC, GAB1, CBL and other signaling intermediates. Each of these phosphorylated proteins serve as docking proteins for other signaling proteins that contain Src-homology-2 domains (SH2 do…	9.71011
ENSG00000153094	BCL2L11	BCL2 Like 11	Protein Coding	Induces apoptosis and anoikis. Isoform BimL is more potent than isoform BimEL. Isoform Bim-alpha1, isoform Bim-alpha2 and isoform Bim-alpha3 induce apoptosis, although less potent than isoform BimEL, isoform BimL and isoform BimS. Isoform Bim-gamma induces apoptosis. Isoform Bim-alpha3 induces apoptosis possibly through a caspase-mediated pathway. Isoform BimAC and isoform BimABC lack the ability…	9.7023
ENSG00000168077	SCARA3	Scavenger Receptor Class A Member 3	Protein Coding	Seems to protect cells by scavenging oxidative molecules or harmful products of oxidation. {ECO:0000269|PubMed:9580669}.	9.69599
ENSG00000166311	SMPD1	Sphingomyelin Phosphodiesterase 1	Protein Coding	Converts sphingomyelin to ceramide (PubMed:12563314, PubMed:1840600, PubMed:18815062, PubMed:25339683, PubMed:25920558, PubMed:27659707, PubMed:33163980). Exists as two enzymatic forms that arise from alternative trafficking of a single protein precursor, one that is targeted to the endolysosomal compartment, whereas the other is released extracellularly (PubMed:20807762, PubMed:21098024, PubMed:…	9.67464
ENSG00000138798	EGF	Epidermal Growth Factor	Protein Coding	EGF stimulates the growth of various epidermal and epithelial tissues in vivo and in vitro and of some fibroblasts in cell culture. Magnesiotropic hormone that stimulates magnesium reabsorption in the renal distal convoluted tubule via engagement of EGFR and activation of the magnesium channel TRPM6. Can induce neurite outgrowth in motoneurons of the pond snail Lymnaea stagnalis in vitro (PubMed:…	9.67429
ENSG00000153904	DDAH1	Dimethylarginine Dimethylaminohydrolase 1	Protein Coding	Hydrolyzes N(G),N(G)-dimethyl-L-arginine (ADMA) and N(G)-monomethyl-L-arginine (MMA) which act as inhibitors of NOS. Has therefore a role in the regulation of nitric oxide generation. {ECO:0000269|PubMed:18171027, ECO:0000269|PubMed:19663506, ECO:0000269|PubMed:21493890, ECO:0000269|PubMed:37296100}.	9.64143
ENSG00000179091	CYC1	Cytochrome C1	Protein Coding	Component of the ubiquinol-cytochrome c oxidoreductase, a multisubunit transmembrane complex that is part of the mitochondrial electron transport chain which drives oxidative phosphorylation. The respiratory chain contains 3 multisubunit complexes succinate dehydrogenase (complex II, CII), ubiquinol-cytochrome c oxidoreductase (cytochrome b-c1 complex, complex III, CIII) and cytochrome c oxidase …	9.62188
ENSG00000204388	HSPA1B	Heat Shock Protein Family A (Hsp70) Member 1B	Protein Coding	Molecular chaperone implicated in a wide variety of cellular processes, including protection of the proteome from stress, folding and transport of newly synthesized polypeptides, activation of proteolysis of misfolded proteins and the formation and dissociation of protein complexes. Plays a pivotal role in the protein quality control system, ensuring the correct folding of proteins, the re-foldin…	9.60192
ENSG00000074181	NOTCH3	Notch Receptor 3	Protein Coding	Functions as a receptor for membrane-bound ligands Jagged1, Jagged2 and Delta1 to regulate cell-fate determination (PubMed:15350543). Upon ligand activation through the released notch intracellular domain (NICD) it forms a transcriptional activator complex with RBPJ/RBPSUH and activates genes of the enhancer of split locus. Affects the implementation of differentiation, proliferation and apoptoti…	9.59538
ENSG00000049167	ERCC8	ERCC Excision Repair 8, CSA Ubiquitin Ligase Complex Subunit	Protein Coding	Substrate-recognition component of the CSA complex, a DCX (DDB1-CUL4-X-box) E3 ubiquitin-protein ligase complex, involved in transcription-coupled nucleotide excision repair. The CSA complex (DCX(ERCC8) complex) promotes the ubiquitination and subsequent proteasomal degradation of ERCC6 in a UV-dependent manner; ERCC6 degradation is essential for the recovery of RNA synthesis after transcription-…	9.59272
ENSG00000148926	ADM	Adrenomedullin	Protein Coding	AM and PAMP are potent hypotensive and vasodilatator agents. Numerous actions have been reported most related to the physiologic control of fluid and electrolyte homeostasis. In the kidney, am is diuretic and natriuretic, and both am and pamp inhibit aldosterone secretion by direct adrenal actions. In pituitary gland, both peptides at physiologically relevant doses inhibit basal ACTH secretion. B…	9.586
ENSG00000064012	CASP8	Caspase 8	Protein Coding	Thiol protease that plays a key role in programmed cell death by acting as a molecular switch for apoptosis, necroptosis and pyroptosis, and is required to prevent tissue damage during embryonic development and adulthood (PubMed:23516580, PubMed:35338844, PubMed:35446120, PubMed:8681376, PubMed:8681377, PubMed:8962078, PubMed:9006941, PubMed:9184224). Initiator protease that induces extrinsic apo…	9.58341
ENSG00000150782	IL18	Interleukin 18	Protein Coding	Pro-inflammatory cytokine primarily involved in epithelial barrier repair, polarized T-helper 1 (Th1) cell and natural killer (NK) cell immune responses (PubMed:10653850). Upon binding to IL18R1 and IL18RAP, forms a signaling ternary complex which activates NF-kappa-B, triggering synthesis of inflammatory mediators (PubMed:14528293, PubMed:25500532, PubMed:37993714). Synergizes with IL12/interleu…	9.58176
ENSG00000010704	HFE	Homeostatic Iron Regulator	Protein Coding	Binds to transferrin receptor (TFR) and reduces its affinity for iron-loaded transferrin. {ECO:0000269|PubMed:9465039}.	9.56549
ENSG00000147684	NDUFB9	NADH:Ubiquinone Oxidoreductase Subunit B9	Protein Coding	Accessory subunit of the mitochondrial membrane respiratory chain NADH dehydrogenase (Complex I), that is believed to be not involved in catalysis. Complex I functions in the transfer of electrons from NADH to the respiratory chain. The immediate electron acceptor for the enzyme is believed to be ubiquinone. {ECO:0000269|PubMed:27626371}.	9.55828
ENSG00000085662	AKR1B1	Aldo-Keto Reductase Family 1 Member B	Protein Coding	Catalyzes the NADPH-dependent reduction of a wide variety of carbonyl-containing compounds to their corresponding alcohols. Displays enzymatic activity towards endogenous metabolites such as aromatic and aliphatic aldehydes, ketones, monosacharides, bile acids and xenobiotics substrates. Key enzyme in the polyol pathway, catalyzes reduction of glucose to sorbitol during hyperglycemia (PubMed:1936…	9.55596
ENSG00000184983	NDUFA6	NADH:Ubiquinone Oxidoreductase Subunit A6	Protein Coding	Accessory subunit of the mitochondrial membrane respiratory chain NADH dehydrogenase (Complex I), that is believed to be not involved in catalysis. Required for proper complex I assembly (PubMed:30245030). Complex I functions in the transfer of electrons from NADH to the respiratory chain. The immediate electron acceptor for the enzyme is believed to be ubiquinone. {ECO:0000269|PubMed:27626371, E…	9.53521
ENSG00000095321	CRAT	Carnitine O-Acetyltransferase	Protein Coding	Catalyzes the reversible transfer of acyl groups from carnitine to coenzyme A (CoA) and regulates the acyl-CoA/CoA ratio. Also plays a crucial role in the transport of fatty acids for beta-oxidation (PubMed:15099582, PubMed:29395073). Responsible for the synthesis of short- and branched-chain acylcarnitines (PubMed:23485643). Active towards some branched-chain amino acid oxidation pathway (BCAAO)…	9.51978
ENSG00000156508	EEF1A1	Eukaryotic Translation Elongation Factor 1 Alpha 1	Protein Coding	Translation elongation factor that catalyzes the GTP-dependent binding of aminoacyl-tRNA (aa-tRNA) to the A-site of ribosomes during the elongation phase of protein synthesis (PubMed:26593721, PubMed:26651998, PubMed:36123449, PubMed:36264623, PubMed:36638793). Base pairing between the mRNA codon and the aa-tRNA anticodon promotes GTP hydrolysis, releasing the aa-tRNA from EEF1A1 and allowing its…	9.49269
ENSG00000092054	MYH7	Myosin Heavy Chain 7	Protein Coding	Myosins are actin-based motor molecules with ATPase activity essential for muscle contraction. Forms regular bipolar thick filaments that, together with actin thin filaments, constitute the fundamental contractile unit of skeletal and cardiac muscle. {ECO:0000305|PubMed:26150528, ECO:0000305|PubMed:26246073}.	9.49229
ENSG00000120738	EGR1	Early Growth Response 1	Protein Coding	Transcriptional regulator (PubMed:20121949). Recognizes and binds to the DNA sequence 5'-GCG(T/G)GGGCG-3'(EGR-site) in the promoter region of target genes (By similarity). Binds double-stranded target DNA, irrespective of the cytosine methylation status (PubMed:25258363, PubMed:25999311). Regulates the transcription of numerous target genes, and thereby plays an important role in regulating the r…	9.48056
ENSG00000136003	ISCU	Iron-Sulfur Cluster Assembly Enzyme	Protein Coding	[Isoform 1]: Mitochondrial scaffold protein, of the core iron-sulfur cluster (ISC) assembly complex, that provides the structural architecture on which the [2Fe-2S] clusters are assembled (PubMed:34824239). The core iron-sulfur cluster (ISC) assembly complex is involved in the de novo synthesis of a [2Fe-2S] cluster, the first step of the mitochondrial iron-sulfur protein biogenesis. This process…	9.46745
ENSG00000143727	ACP1	Acid Phosphatase 1	Protein Coding	Acts on tyrosine phosphorylated proteins, low-MW aryl phosphates and natural and synthetic acyl phosphates with differences in substrate specificity between isoform 1 and isoform 2. {ECO:0000269|PubMed:10336608, ECO:0000269|PubMed:9705307}.; [Isoform 3]: Does not possess phosphatase activity. {ECO:0000269|PubMed:10336608}.	9.43722
ENSG00000067182	TNFRSF1A	TNF Receptor Superfamily Member 1A	Protein Coding	Receptor for TNFSF2/TNF-alpha and homotrimeric TNFSF1/lymphotoxin-alpha. The adapter molecule FADD recruits caspase-8 to the activated receptor. The resulting death-inducing signaling complex (DISC) performs caspase-8 proteolytic activation which initiates the subsequent cascade of caspases (aspartate-specific cysteine proteases) mediating apoptosis. Contributes to the induction of non-cytocidal …	9.40255
ENSG00000137801	THBS1	Thrombospondin 1	Protein Coding	Adhesive glycoprotein that mediates cell-to-cell and cell-to-matrix interactions (PubMed:15014436, PubMed:18285447, PubMed:2430973, PubMed:6489349). Multifunctional, involved in inflammation, angiogenesis, wound healing, reactive oxygen species (ROS) signaling, nitrous oxide (NO) signaling, apoptosis, senescence, aging, cellular self-renewal, stemness, and cardiovascular and metabolic homeostasis…	9.40133
ENSG00000196396	PTPN1	Protein Tyrosine Phosphatase Non-Receptor Type 1	Protein Coding	Tyrosine-protein phosphatase which acts as a regulator of endoplasmic reticulum unfolded protein response. Mediates dephosphorylation of EIF2AK3/PERK; inactivating the protein kinase activity of EIF2AK3/PERK. May play an important role in CKII- and p60c-src-induced signal transduction cascades. May regulate the EFNA5-EPHA3 signaling pathway which modulates cell reorganization and cell-cell repuls…	9.38588
ENSG00000143546	S100A8	S100 Calcium Binding Protein A8	Protein Coding	S100A8 is a calcium- and zinc-binding protein which plays a prominent role in the regulation of inflammatory processes and immune response. It can induce neutrophil chemotaxis and adhesion. Predominantly found as calprotectin (S100A8/A9) which has a wide plethora of intra- and extracellular functions. The intracellular functions include: facilitating leukocyte arachidonic acid trafficking and met…	9.36865
ENSG00000030110	BAK1	BCL2 Antagonist/Killer 1	Protein Coding	Plays a role in the mitochondrial apoptotic process. Upon arrival of cell death signals, promotes mitochondrial outer membrane (MOM) permeabilization by oligomerizing to form pores within the MOM. This releases apoptogenic factors into the cytosol, including cytochrome c, promoting the activation of caspase 9 which in turn processes and activates the effector caspases. {ECO:0000269|PubMed:1715725…	9.36169
ENSG00000100300	TSPO	Translocator Protein	Protein Coding		9.35268
ENSG00000091140	DLD	Dihydrolipoamide Dehydrogenase	Protein Coding	Lipoamide dehydrogenase is a component of the glycine cleavage system as well as an E3 component of three alpha-ketoacid dehydrogenase complexes (pyruvate-, alpha-ketoglutarate-, and branched-chain amino acid-dehydrogenase complex) (PubMed:15712224, PubMed:16442803, PubMed:16770810, PubMed:17404228, PubMed:20160912, PubMed:20385101). The 2-oxoglutarate dehydrogenase complex is mainly active in th…	9.35198
ENSG00000113083	LOX	Lysyl Oxidase	Protein Coding	Responsible for the post-translational oxidative deamination of peptidyl lysine residues in precursors to fibrous collagen and elastin (PubMed:26838787). Regulator of Ras expression. May play a role in tumor suppression. Plays a role in the aortic wall architecture (By similarity). {ECO:0000250|UniProtKB:P28301, ECO:0000269|PubMed:26838787}.	9.31944
ENSG00000082701	GSK3B	Glycogen Synthase Kinase 3 Beta	Protein Coding	Constitutively active protein kinase that acts as a negative regulator in the hormonal control of glucose homeostasis, Wnt signaling and regulation of transcription factors and microtubules, by phosphorylating and inactivating glycogen synthase (GYS1 or GYS2), EIF2B, CTNNB1/beta-catenin, APC, AXIN1, DPYSL2/CRMP2, JUN, NFATC1/NFATC, MAPT/TAU and MACF1 (PubMed:11430833, PubMed:12554650, PubMed:1469…	9.31021
ENSG00000116133	DHCR24	24-Dehydrocholesterol Reductase	Protein Coding	Catalyzes the reduction of the delta-24 double bond of sterol intermediates during cholesterol biosynthesis (PubMed:11519011, PubMed:21671375, PubMed:22178193, PubMed:25637936). In addition to its cholesterol-synthesizing activity, can protect cells from oxidative stress by reducing caspase 3 activity during apoptosis induced by oxidative stress (PubMed:11007892, PubMed:22010141). Also protects a…	9.30932
ENSG00000143632	ACTA1	Actin Alpha 1, Skeletal Muscle	Protein Coding	Actins are highly conserved proteins that are involved in various types of cell motility and are ubiquitously expressed in all eukaryotic cells.	9.30435
ENSG00000101109	STK4	Serine/Threonine Kinase 4	Protein Coding	Stress-activated, pro-apoptotic kinase which, following caspase-cleavage, enters the nucleus and induces chromatin condensation followed by internucleosomal DNA fragmentation. Key component of the Hippo signaling pathway which plays a pivotal role in organ size control and tumor suppression by restricting proliferation and promoting apoptosis. The core of this pathway is composed of a kinase casc…	9.293
ENSG00000167419	LPO	Lactoperoxidase	Protein Coding	Heme-containing oxidoreductase which catalyzes the conversion of thiocyanate (SCN(-)) into antimicrobial agent hypothiocyanous acid (OSCN(-)) in the presence of hydrogen peroxide (H2O2) (By similarity). Also involved in the conversion of iodide (I(-)) into hypoiodite (IO(-)) in the presence of H2O2 (By similarity). Responsible for the inactivation of a wide range of micro-organisms and hence, imp…	9.2924
ENSG00000145494	NDUFS6	NADH:Ubiquinone Oxidoreductase Subunit S6	Protein Coding	Accessory subunit of the mitochondrial membrane respiratory chain NADH dehydrogenase (Complex I), that is believed not to be involved in catalysis. Complex I functions in the transfer of electrons from NADH to the respiratory chain. The immediate electron acceptor for the enzyme is believed to be ubiquinone. {ECO:0000269|PubMed:27626371}.	9.28113
ENSG00000166949	SMAD3	SMAD Family Member 3	Protein Coding	Receptor-regulated SMAD (R-SMAD) that is an intracellular signal transducer and transcriptional modulator activated by TGF-beta (transforming growth factor) and activin type 1 receptor kinases. Binds the TRE element in the promoter region of many genes that are regulated by TGF-beta and, on formation of the SMAD3/SMAD4 complex, activates transcription. Also can form a SMAD3/SMAD4/JUN/FOS complex …	9.26207
ENSG00000124767	GLO1	Glyoxalase I	Protein Coding	Catalyzes the conversion of hemimercaptal, formed from methylglyoxal and glutathione, to S-lactoylglutathione (PubMed:20454679, PubMed:23122816, PubMed:9705294). Involved in the regulation of TNF-induced transcriptional activity of NF-kappa-B (PubMed:19199007). Required for normal osteoclastogenesis (By similarity). {ECO:0000250|UniProtKB:Q9CPU0, ECO:0000269|PubMed:19199007, ECO:0000269|PubMed:20…	9.20524
ENSG00000125845	BMP2	Bone Morphogenetic Protein 2	Protein Coding	Growth factor of the TGF-beta superfamily that plays essential roles in many developmental processes, including cardiogenesis, neurogenesis, and osteogenesis (PubMed:18436533, PubMed:24362451, PubMed:31019025). Induces cartilage and bone formation (PubMed:3201241). Initiates the canonical BMP signaling cascade by associating with type I receptor BMPR1A and type II receptor BMPR2 (PubMed:15064755,…	9.20319
ENSG00000165092	ALDH1A1	Aldehyde Dehydrogenase 1 Family Member A1	Protein Coding	Cytosolic dehydrogenase that catalyzes the irreversible oxidation of a wide range of aldehydes to their corresponding carboxylic acid (PubMed:12941160, PubMed:15623782, PubMed:17175089, PubMed:19296407, PubMed:25450233, PubMed:26373694). Functions downstream of retinol dehydrogenases and catalyzes the oxidation of retinaldehyde into retinoic acid, the second step in the oxidation of retinol/vitam…	9.17995
ENSG00000196262	PPIA	Peptidylprolyl Isomerase A	Protein Coding	Catalyzes the cis-trans isomerization of proline imidic peptide bonds in oligopeptides (PubMed:2001362, PubMed:20676357, PubMed:21245143, PubMed:21593166, PubMed:25678563). Exerts a strong chemotactic effect on leukocytes partly through activation of one of its membrane receptors BSG/CD147, initiating a signaling cascade that culminates in MAPK/ERK activation (PubMed:11943775, PubMed:21245143). A…	9.16611
ENSG00000126522	ASL	Argininosuccinate Lyase	Protein Coding	Catalyzes the reversible cleavage of L-argininosuccinate to fumarate and L-arginine, an intermediate step reaction in the urea cycle mostly providing for hepatic nitrogen detoxification into excretable urea as well as de novo L-arginine synthesis in nonhepatic tissues (PubMed:11747432, PubMed:11747433, PubMed:22081021, PubMed:2263616, PubMed:9045711). Essential regulator of intracellular and extr…	9.16375
ENSG00000123374	CDK2	Cyclin Dependent Kinase 2	Protein Coding	Serine/threonine-protein kinase involved in the control of the cell cycle; essential for meiosis, but dispensable for mitosis (PubMed:10499802, PubMed:10884347, PubMed:10995386, PubMed:10995387, PubMed:11051553, PubMed:11113184, PubMed:12944431, PubMed:15800615, PubMed:17495531, PubMed:19966300, PubMed:20935635, PubMed:21262353, PubMed:21596315, PubMed:28216226, PubMed:28666995). Phosphorylates C…	9.15117
ENSG00000180914	OXTR	Oxytocin Receptor	Protein Coding	Receptor for oxytocin. The activity of this receptor is mediated by G proteins which activate a phosphatidylinositol-calcium second messenger system.	9.13502
ENSG00000104325	DECR1	2,4-Dienoyl-CoA Reductase 1	Protein Coding	Auxiliary enzyme of beta-oxidation. It participates in the metabolism of unsaturated fatty enoyl-CoA esters having double bonds in both even- and odd-numbered positions in mitochondria. Catalyzes the NADP-dependent reduction of 2,4-dienoyl-CoA to yield trans-3-enoyl-CoA. {ECO:0000269|PubMed:15531764}.	9.11506
ENSG00000076258	FMO4	Flavin Containing Dimethylaniline Monoxygenase 4	Protein Coding	This protein is involved in the oxidative metabolism of a variety of xenobiotics such as drugs and pesticides.	9.09911
ENSG00000130707	ASS1	Argininosuccinate Synthase 1	Protein Coding	One of the enzymes of the urea cycle, the metabolic pathway transforming neurotoxic amonia produced by protein catabolism into inocuous urea in the liver of ureotelic animals. Catalyzes the formation of arginosuccinate from aspartate, citrulline and ATP and together with ASL it is responsible for the biosynthesis of arginine in most body tissues. {ECO:0000305|PubMed:18473344, ECO:0000305|PubMed:2…	9.07435
ENSG00000106258	CYP3A5	Cytochrome P450 Family 3 Subfamily A Member 5	Protein Coding	A cytochrome P450 monooxygenase involved in the metabolism of steroid hormones and vitamins (PubMed:10681376, PubMed:11093772, PubMed:12865317, PubMed:2732228). Mechanistically, uses molecular oxygen inserting one oxygen atom into a substrate, and reducing the second into a water molecule, with two electrons provided by NADPH via cytochrome P450 reductase (NADPH--hemoprotein reductase). Catalyzes…	9.06399
ENSG00000188130	MAPK12	Mitogen-Activated Protein Kinase 12	Protein Coding	Serine/threonine kinase which acts as an essential component of the MAP kinase signal transduction pathway. MAPK12 is one of the four p38 MAPKs which play an important role in the cascades of cellular responses evoked by extracellular stimuli such as pro-inflammatory cytokines or physical stress leading to direct activation of transcription factors such as ELK1 and ATF2. Accordingly, p38 MAPKs ph…	9.05256
ENSG00000115414	FN1	Fibronectin 1	Protein Coding	Fibronectins bind cell surfaces and various compounds including collagen, fibrin, heparin, DNA, and actin (PubMed:3024962, PubMed:3593230, PubMed:3900070, PubMed:7989369). Fibronectins are involved in cell adhesion, cell motility, opsonization, wound healing, and maintenance of cell shape (PubMed:3024962, PubMed:3593230, PubMed:3900070, PubMed:7989369). Involved in osteoblast compaction through t…	9.04893
ENSG00000127884	ECHS1	Enoyl-CoA Hydratase, Short Chain 1	Protein Coding	Converts unsaturated trans-2-enoyl-CoA species ((2E)-enoyl-CoA) to the corresponding (3S)-3hydroxyacyl-CoA species through addition of a water molecule to the double bond (PubMed:25125611, PubMed:26251176). Catalyzes the hydration of medium- and short-chained fatty enoyl-CoA thioesters from 4 carbons long (C4) up to C16 (PubMed:26251176). Has high substrate specificity for crotonyl-CoA ((2E)-bute…	9.03989
ENSG00000106459	NRF1	Nuclear Respiratory Factor 1	Protein Coding	Transcription factor that activates the expression of the EIF2S1 (EIF2-alpha) gene. Links the transcriptional modulation of key metabolic genes to cellular growth and development. Implicated in the control of nuclear genes required for respiration, heme biosynthesis, and mitochondrial DNA transcription and replication.	9.03094
ENSG00000181555	SETD2	SET Domain Containing 2, Histone Lysine Methyltransferase	Protein Coding	Histone methyltransferase that specifically trimethylates 'Lys-36' of histone H3 (H3K36me3) using dimethylated 'Lys-36' (H3K36me2) as substrate (PubMed:16118227, PubMed:19141475, PubMed:21526191, PubMed:21792193, PubMed:23043551, PubMed:27474439). It is capable of trimethylating unmethylated H3K36 (H3K36me0) in vitro (PubMed:19332550). Represents the main enzyme generating H3K36me3, a specific ta…	9.02484
ENSG00000213341	CHUK	Component Of Inhibitor Of Nuclear Factor Kappa B Kinase Complex	Protein Coding	Serine kinase that plays an essential role in the NF-kappa-B signaling pathway which is activated by multiple stimuli such as inflammatory cytokines, bacterial or viral products, DNA damages or other cellular stresses (PubMed:18626576, PubMed:9244310, PubMed:9252186, PubMed:9346484). Acts as a part of the canonical IKK complex in the conventional pathway of NF-kappa-B activation and phosphorylate…	9.02222
ENSG00000143947	RPS27A	Ribosomal Protein S27a	Protein Coding	[Ubiquitin]: Exists either covalently attached to another protein, or free (unanchored). When covalently bound, it is conjugated to target proteins via an isopeptide bond either as a monomer (monoubiquitin), a polymer linked via different Lys residues of the ubiquitin (polyubiquitin chains) or a linear polymer linked via the initiator Met of the ubiquitin (linear polyubiquitin chains). Polyubiqui…	9.01281
ENSG00000084674	APOB	Apolipoprotein B	Protein Coding	Apolipoprotein B is a major protein constituent of chylomicrons (apo B-48), LDL (apo B-100) and VLDL (apo B-100). Apo B-100 functions as a recognition signal for the cellular binding and internalization of LDL particles by the apoB/E receptor.	9.00848
	LOC110973015	NOS3 5' Regulatory Region	Functional Element		9.0081
ENSG00000131471	AOC3	Amine Oxidase Copper Containing 3	Protein Coding	Catalyzes the oxidative deamination of primary amines to the corresponding aldehydes with the concomitant production of hydrogen peroxide and ammonia (PubMed:19588076, PubMed:24304424, PubMed:9653080). Has a preference for the primary monoamines methylamine and benzylamine (PubMed:19588076, PubMed:9653080). Could also act on 2-phenylethylamine but much less efficiently (PubMed:19588076). At endot…	9.00791
ENSG00000175054	ATR	ATR Serine/Threonine Kinase	Protein Coding	Serine/threonine protein kinase which activates checkpoint signaling upon genotoxic stresses such as ionizing radiation (IR), ultraviolet light (UV), or DNA replication stalling, thereby acting as a DNA damage sensor (PubMed:10597277, PubMed:10608806, PubMed:10859164, PubMed:11721054, PubMed:12791985, PubMed:12814551, PubMed:14657349, PubMed:14729973, PubMed:14742437, PubMed:15210935, PubMed:1549…	9.00482
ENSG00000138115	CYP2C8	Cytochrome P450 Family 2 Subfamily C Member 8	Protein Coding	A cytochrome P450 monooxygenase involved in the metabolism of various endogenous substrates, including fatty acids, steroid hormones and vitamins (PubMed:11093772, PubMed:14559847, PubMed:15766564, PubMed:19965576, PubMed:7574697). Mechanistically, uses molecular oxygen inserting one oxygen atom into a substrate, and reducing the second into a water molecule, with two electrons provided by NADPH …	8.99123
ENSG00000174775	HRAS	HRas Proto-Oncogene, GTPase	Protein Coding	Involved in the activation of Ras protein signal transduction (PubMed:22821884). Ras proteins bind GDP/GTP and possess intrinsic GTPase activity (PubMed:12740440, PubMed:14500341, PubMed:9020151). {ECO:0000269|PubMed:12740440, ECO:0000269|PubMed:14500341, ECO:0000269|PubMed:22821884, ECO:0000269|PubMed:9020151}.	8.9912
ENSG00000136997	MYC	MYC Proto-Oncogene, BHLH Transcription Factor	Protein Coding	Transcription factor that binds DNA in a non-specific manner, yet also specifically recognizes the core sequence 5'-CAC[GA]TG-3' (PubMed:24940000, PubMed:25956029). Activates the transcription of growth-related genes (PubMed:24940000, PubMed:25956029). Binds to the VEGFA promoter, promoting VEGFA production and subsequent sprouting angiogenesis (PubMed:24940000, PubMed:25956029). Regulator of som…	8.98682
ENSG00000109471	IL2	Interleukin 2	Protein Coding	Cytokine produced by activated CD4-positive helper T-cells and to a lesser extend activated CD8-positive T-cells and natural killer (NK) cells that plays pivotal roles in the immune response and tolerance (PubMed:6438535). Binds to a receptor complex composed of either the high-affinity trimeric IL-2R (IL2RA/CD25, IL2RB/CD122 and IL2RG/CD132) or the low-affinity dimeric IL-2R (IL2RB and IL2RG) (P…	8.9783
ENSG00000164733	CTSB	Cathepsin B	Protein Coding	Thiol protease which is believed to participate in intracellular degradation and turnover of proteins (PubMed:12220505). Cleaves matrix extracellular phosphoglycoprotein MEPE (PubMed:12220505). Involved in the solubilization of cross-linked TG/thyroglobulin in the thyroid follicle lumen (By similarity). Has also been implicated in tumor invasion and metastasis (PubMed:3972105). {ECO:0000250|UniPr…	8.95373
ENSG00000104231	ZFAND1	Zinc Finger AN1-Type Containing 1	Protein Coding	Plays a role in the regulation of cytoplasmic stress granules (SGs) turnover. SGs are dynamic and transient cytoplasmic ribonucleoprotein assemblies important for cellular protein homeostasis when protein production is suspended after acute exogenous stress (PubMed:29804830). Associates with SGs and is involved in the efficient and specific arsenite-induced clearance process of SGs through the re…	8.95083
ENSG00000140398	NEIL1	Nei Like DNA Glycosylase 1	Protein Coding	Involved in base excision repair of DNA damaged by oxidation or by mutagenic agents. Acts as a DNA glycosylase that recognizes and removes damaged bases. Has a preference for oxidized pyrimidines, such as thymine glycol, formamidopyrimidine (Fapy) and 5-hydroxyuracil. Has marginal activity towards 8-oxoguanine. Has AP (apurinic/apyrimidinic) lyase activity and introduces nicks in the DNA strand. …	8.95044
ENSG00000100526	CDKN3	Cyclin Dependent Kinase Inhibitor 3	Protein Coding	May play a role in cell cycle regulation. Dual specificity CC phosphatase active toward substrates containing either phosphotyrosine or phosphoserine residues (PubMed:8127873, PubMed:8242750). Dephosphorylates CDK2 at 'Thr-160' in a cyclin-dependent manner (PubMed:7569954). {ECO:0000269|PubMed:7569954, ECO:0000269|PubMed:8127873, ECO:0000269|PubMed:8242750}.	8.94598
ENSG00000118515	SGK1	Serum/Glucocorticoid Regulated Kinase 1	Protein Coding	Serine/threonine-protein kinase which is involved in the regulation of a wide variety of ion channels, membrane transporters, cellular enzymes, transcription factors, neuronal excitability, cell growth, proliferation, survival, migration and apoptosis. Plays an important role in cellular stress response. Contributes to regulation of renal Na(+) retention, renal K(+) elimination, salt appetite, ga…	8.93747
ENSG00000167207	NOD2	Nucleotide Binding Oligomerization Domain Containing 2	Protein Coding	Pattern recognition receptor (PRR) that detects bacterial peptidoglycan fragments and other danger signals and plays an important role in gastrointestinal immunity (PubMed:12514169, PubMed:12527755, PubMed:12626759, PubMed:15044951, PubMed:15998797, PubMed:27283905, PubMed:27748583, PubMed:31649195). Specifically activated by muramyl dipeptide (MDP), a fragment of bacterial peptidoglycan found in…	8.93368
ENSG00000169083	AR	Androgen Receptor	Protein Coding	Steroid hormone receptors are ligand-activated transcription factors that regulate eukaryotic gene expression and affect cellular proliferation and differentiation in target tissues (PubMed:19022849). Transcription factor activity is modulated by bound coactivator and corepressor proteins like ZBTB7A that recruits NCOR1 and NCOR2 to the androgen response elements/ARE on target genes, negatively r…	8.92886
ENSG00000198938	MT-CO3	Mitochondrially Encoded Cytochrome C Oxidase III	Protein Coding	Component of the cytochrome c oxidase, the last enzyme in the mitochondrial electron transport chain which drives oxidative phosphorylation. The respiratory chain contains 3 multisubunit complexes succinate dehydrogenase (complex II, CII), ubiquinol-cytochrome c oxidoreductase (cytochrome b-c1 complex, complex III, CIII) and cytochrome c oxidase (complex IV, CIV), that cooperate to transfer elect…	8.92593
ENSG00000048828	FAM120A	Family With Sequence Similarity 120 Member A	Protein Coding	Component of the oxidative stress-induced survival signaling. May regulate the activation of SRC family protein kinases (PubMed:19015244). May act as a scaffolding protein enabling SRC family protein kinases to phosphorylate and activate PI3-kinase (PubMed:19015244). Binds IGF2 RNA and promotes the production of IGF2 protein (PubMed:19015244). {ECO:0000269|PubMed:19015244}.	8.91033
ENSG00000004478	FKBP4	FKBP Prolyl Isomerase 4	Protein Coding	Immunophilin protein with PPIase and co-chaperone activities. Component of steroid receptors heterocomplexes through interaction with heat-shock protein 90 (HSP90). May play a role in the intracellular trafficking of heterooligomeric forms of steroid hormone receptors between cytoplasm and nuclear compartments. The isomerase activity controls neuronal growth cones via regulation of TRPC1 channel …	8.90782
ENSG00000164116	GUCY1A1	Guanylate Cyclase 1 Soluble Subunit Alpha 1	Protein Coding		8.89499
ENSG00000255974	CYP2A6	Cytochrome P450 Family 2 Subfamily A Member 6	Protein Coding	Exhibits a high coumarin 7-hydroxylase activity. Can act in the hydroxylation of the anti-cancer drugs cyclophosphamide and ifosphamide. Competent in the metabolic activation of aflatoxin B1. Constitutes the major nicotine C-oxidase. Acts as a 1,4-cineole 2-exo-monooxygenase. Possesses low phenacetin O-deethylation activity. {ECO:0000269|PubMed:11695850, ECO:0000269|PubMed:16086027, ECO:0000269|P…	8.86794
ENSG00000105607	GCDH	Glutaryl-CoA Dehydrogenase	Protein Coding	Catalyzes the oxidative decarboxylation of glutaryl-CoA to crotonyl-CoA and CO(2) in the degradative pathway of L-lysine, L-hydroxylysine, and L-tryptophan metabolism. It uses electron transfer flavoprotein as its electron acceptor. Isoform Short is inactive. {ECO:0000269|PubMed:17176108, ECO:0000269|PubMed:6423663, ECO:0000269|PubMed:8541831}.	8.85839
ENSG00000102265	TIMP1	TIMP Metallopeptidase Inhibitor 1	Protein Coding	Metalloproteinase inhibitor that functions by forming one to one complexes with target metalloproteinases, such as collagenases, and irreversibly inactivates them by binding to their catalytic zinc cofactor. Acts on MMP1, MMP2, MMP3, MMP7, MMP8, MMP9, MMP10, MMP11, MMP12, MMP13 and MMP16. Does not act on MMP14. Also functions as a growth factor that regulates cell differentiation, migration and c…	8.85331
ENSG00000186115	CYP4F2	Cytochrome P450 Family 4 Subfamily F Member 2	Protein Coding	A cytochrome P450 monooxygenase involved in the metabolism of various endogenous substrates, including fatty acids, eicosanoids and vitamins (PubMed:10660572, PubMed:10833273, PubMed:11997390, PubMed:17341693, PubMed:18574070, PubMed:18577768). Mechanistically, uses molecular oxygen inserting one oxygen atom into a substrate, and reducing the second into a water molecule, with two electrons provi…	8.8483
ENSG00000146701	MDH2	Malate Dehydrogenase 2	Protein Coding		8.82675
ENSG00000204209	DAXX	Death Domain Associated Protein	Protein Coding	Transcription corepressor known to repress transcriptional potential of several sumoylated transcription factors. Down-regulates basal and activated transcription. Its transcription repressor activity is modulated by recruiting it to subnuclear compartments like the nucleolus or PML/POD/ND10 nuclear bodies through interactions with MCSR1 and PML, respectively. Seems to regulate transcription in P…	8.80412
ENSG00000103266	STUB1	STIP1 Homology And U-Box Containing Protein 1	Protein Coding	E3 ubiquitin-protein ligase which targets misfolded chaperone substrates towards proteasomal degradation (PubMed:10330192, PubMed:11146632, PubMed:11557750, PubMed:23990462, PubMed:26265139). Plays a role in the maintenance of mitochondrial morphology and promotes mitophagic removal of dysfunctional mitochondria; thereby acts as a protector against apoptosis in response to cellular stress (By sim…	8.80197
ENSG00000143149	ALDH9A1	Aldehyde Dehydrogenase 9 Family Member A1	Protein Coding	Converts gamma-trimethylaminobutyraldehyde into gamma-butyrobetaine with high efficiency (in vitro). Can catalyze the irreversible oxidation of a broad range of aldehydes to the corresponding acids in an NAD-dependent reaction, but with low efficiency. Catalyzes the oxidation of aldehydes arising from biogenic amines and polyamines. {ECO:0000269|PubMed:10702312, ECO:0000269|PubMed:1799975, ECO:00…	8.80108
ENSG00000171867	PRNP	Prion Protein (Kanno Blood Group)	Protein Coding		8.7946
ENSG00000134202	GSTM3	Glutathione S-Transferase Mu 3	Protein Coding	Conjugation of reduced glutathione to a wide number of exogenous and endogenous hydrophobic electrophiles. May govern uptake and detoxification of both endogenous compounds and xenobiotics at the testis and brain blood barriers. {ECO:0000269|PubMed:10587441}.	8.79398
ENSG00000049540	ELN	Elastin	Protein Coding	Major structural protein of tissues such as aorta and nuchal ligament, which must expand rapidly and recover completely. Molecular determinant of the late arterial morphogenesis, stabilizing arterial structure by regulating proliferation and organization of vascular smooth muscle (By similarity). {ECO:0000250|UniProtKB:P54320}.	8.78937
ENSG00000168036	CTNNB1	Catenin Beta 1	Protein Coding	Key downstream component of the canonical Wnt signaling pathway (PubMed:17524503, PubMed:18077326, PubMed:18086858, PubMed:18957423, PubMed:21262353, PubMed:22155184, PubMed:22647378, PubMed:22699938). In the absence of Wnt, forms a complex with AXIN1, AXIN2, APC, CSNK1A1 and GSK3B that promotes phosphorylation on N-terminal Ser and Thr residues and ubiquitination of CTNNB1 via BTRC and its subse…	8.77626
ENSG00000171759	PAH	Phenylalanine Hydroxylase	Protein Coding	Catalyzes the hydroxylation of L-phenylalanine to L-tyrosine. {ECO:0000269|PubMed:18460651, ECO:0000269|PubMed:18835579}.	8.77177
ENSG00000213619	NDUFS3	NADH:Ubiquinone Oxidoreductase Core Subunit S3	Protein Coding	Core subunit of the mitochondrial membrane respiratory chain NADH dehydrogenase (Complex I) which catalyzes electron transfer from NADH through the respiratory chain, using ubiquinone as an electron acceptor (PubMed:14729820, PubMed:30140060). Essential for the catalytic activity and assembly of complex I (PubMed:14729820, PubMed:24028823, PubMed:30140060). {ECO:0000269|PubMed:14729820, ECO:00002…	8.75533
ENSG00000162711	NLRP3	NLR Family Pyrin Domain Containing 3	Protein Coding	Sensor component of the NLRP3 inflammasome, which mediates inflammasome activation in response to defects in membrane integrity, leading to secretion of inflammatory cytokines IL1B and IL18 and pyroptosis (PubMed:16407889, PubMed:18403674, PubMed:18604214, PubMed:23582325, PubMed:25686105, PubMed:27929086, PubMed:28656979, PubMed:28847925, PubMed:30487600, PubMed:30612879, PubMed:31086327, PubMed…	8.74074
ENSG00000127914	AKAP9	A-Kinase Anchoring Protein 9	Protein Coding	Scaffolding protein that assembles several protein kinases and phosphatases on the centrosome and Golgi apparatus. Required to maintain the integrity of the Golgi apparatus (PubMed:10202149, PubMed:15047863). Required for microtubule nucleation at the cis-side of the Golgi apparatus (PubMed:15047863, PubMed:19242490). Required for association of the centrosomes with the poles of the bipolar mitot…	8.72445
ENSG00000178127	NDUFV2	NADH:Ubiquinone Oxidoreductase Core Subunit V2	Protein Coding	Core subunit of the mitochondrial membrane respiratory chain NADH dehydrogenase (Complex I) which catalyzes electron transfer from NADH through the respiratory chain, using ubiquinone as an electron acceptor (Probable). Parts of the peripheral arm of the enzyme, where the electrons from NADH are accepted by flavin mononucleotide (FMN) and then passed along a chain of iron-sulfur clusters by elect…	8.72215
ENSG00000103222	ABCC1	ATP Binding Cassette Subfamily C Member 1 (ABCC1 Blood Group)	Protein Coding	Mediates export of organic anions and drugs from the cytoplasm (PubMed:10064732, PubMed:11114332, PubMed:16230346, PubMed:7961706, PubMed:9281595). Mediates ATP-dependent transport of glutathione and glutathione conjugates, leukotriene C4, estradiol-17-beta-o-glucuronide, methotrexate, antiviral drugs and other xenobiotics (PubMed:10064732, PubMed:11114332, PubMed:16230346, PubMed:7961706, PubMed…	8.71964
ENSG00000135929	CYP27A1	Cytochrome P450 Family 27 Subfamily A Member 1	Protein Coding	Cytochrome P450 monooxygenase that catalyzes regio- and stereospecific hydroxylation of cholesterol and its derivatives. Hydroxylates (with R stereochemistry) the terminal methyl group of cholesterol side-chain in a three step reaction to yield at first a C26 alcohol, then a C26 aldehyde and finally a C26 acid (PubMed:12077124, PubMed:21411718, PubMed:28190002, PubMed:9660774). Regulates choleste…	8.68836
ENSG00000157005	SST	Somatostatin	Protein Coding	[Somatostatin-14]: Inhibits the secretion of pituitary hormones, including that of growth hormone/somatotropin (GH1), PRL, ACTH, luteinizing hormone (LH) and TSH. Also impairs ghrelin- and GnRH-stimulated secretion of GH1 and LH; the inhibition of ghrelin-stimulated secretion of GH1 can be further increased by neuronostatin. {ECO:0000269|PubMed:29615476}.; [Neuronostatin]: May enhance low-glucose…	8.67595
ENSG00000241635	UGT1A1	UDP Glucuronosyltransferase Family 1 Member A1	Protein Coding	[Isoform 1]: UDP-glucuronosyltransferase (UGT) that catalyzes phase II biotransformation reactions in which lipophilic substrates are conjugated with glucuronic acid to increase the metabolite's water solubility, thereby facilitating excretion into either the urine or bile (PubMed:12181437, PubMed:15472229, PubMed:18004206, PubMed:18004212, PubMed:18719240, PubMed:19830808, PubMed:23288867). Esse…	8.65978
ENSG00000159197	KCNE2	Potassium Voltage-Gated Channel Subfamily E Regulatory Subunit 2	Protein Coding	Ancillary protein that assembles as a beta subunit with a voltage-gated potassium channel complex of pore-forming alpha subunits. Modulates the gating kinetics and enhances stability of the channel complex. Assembled with KCNB1 modulates the gating characteristics of the delayed rectifier voltage-dependent potassium channel KCNB1. Associated with KCNH2/HERG is proposed to form the rapidly activat…	8.65615
ENSG00000161905	ALOX15	Arachidonate 15-Lipoxygenase	Protein Coding	Non-heme iron-containing dioxygenase that catalyzes the stereo-specific peroxidation of free and esterified polyunsaturated fatty acids generating a spectrum of bioactive lipid mediators (PubMed:17052953, PubMed:1944593, PubMed:24282679, PubMed:25293588, PubMed:32404334, PubMed:8334154). It inserts peroxyl groups at C12 or C15 of arachidonate ((5Z,8Z,11Z,14Z)-eicosatetraenoate) producing both 12-…	8.65075
ENSG00000165025	SYK	Spleen Associated Tyrosine Kinase	Protein Coding	Non-receptor tyrosine kinase which mediates signal transduction downstream of a variety of transmembrane receptors including classical immunoreceptors like the B-cell receptor (BCR). Regulates several biological processes including innate and adaptive immunity, cell adhesion, osteoclast maturation, platelet activation and vascular development (PubMed:12387735, PubMed:33782605). Assembles into sig…	8.64219
ENSG00000197930	ERO1A	Endoplasmic Reticulum Oxidoreductase 1 Alpha	Protein Coding	Oxidoreductase involved in disulfide bond formation in the endoplasmic reticulum. Efficiently reoxidizes P4HB/PDI, the enzyme catalyzing protein disulfide formation, in order to allow P4HB to sustain additional rounds of disulfide formation. Following P4HB reoxidation, passes its electrons to molecular oxygen via FAD, leading to the production of reactive oxygen species (ROS) in the cell. Require…	8.64151
ENSG00000197375	SLC22A5	Solute Carrier Family 22 Member 5	Protein Coding	Sodium-ion dependent, high affinity carnitine transporter. Involved in the active cellular uptake of carnitine. Transports one sodium ion with one molecule of carnitine (PubMed:10454528, PubMed:10525100, PubMed:10966938, PubMed:17509700, PubMed:20722056, PubMed:33124720). Also transports organic cations such as tetraethylammonium (TEA) without the involvement of sodium. Relative uptake activity r…	8.63396
ENSG00000169877	AHSP	Alpha Hemoglobin Stabilizing Protein	Protein Coding	Acts as a chaperone to prevent the harmful aggregation of alpha-hemoglobin during normal erythroid cell development. Specifically protects free alpha-hemoglobin from precipitation. It is predicted to modulate pathological states of alpha-hemoglobin excess such as beta-thalassemia. {ECO:0000269|PubMed:12066189}.	8.63019
ENSG00000104365	IKBKB	Inhibitor Of Nuclear Factor Kappa B Kinase Subunit Beta	Protein Coding	Serine kinase that plays an essential role in the NF-kappa-B signaling pathway which is activated by multiple stimuli such as inflammatory cytokines, bacterial or viral products, DNA damages or other cellular stresses (PubMed:20434986, PubMed:20797629, PubMed:21138416, PubMed:30337470, PubMed:9346484). Acts as a part of the canonical IKK complex in the conventional pathway of NF-kappa-B activatio…	8.61957
ENSG00000136628	EPRS1	Glutamyl-Prolyl-TRNA Synthetase 1	Protein Coding	Multifunctional protein which primarily functions within the aminoacyl-tRNA synthetase multienzyme complex, also known as multisynthetase complex. Within the complex it catalyzes the attachment of both L-glutamate and L-proline to their cognate tRNAs in a two-step reaction where the amino acid is first activated by ATP to form a covalent intermediate with AMP. Subsequently, the activated amino ac…	8.6138
ENSG00000184381	PLA2G6	Phospholipase A2 Group VI	Protein Coding	Calcium-independent phospholipase involved in phospholipid remodeling with implications in cellular membrane homeostasis, mitochondrial integrity and signal transduction. Hydrolyzes the ester bond of the fatty acyl group attached at sn-1 or sn-2 position of phospholipids (phospholipase A1 and A2 activity respectively), producing lysophospholipids that are used in deacylation-reacylation cycles (P…	8.6115
ENSG00000204516	MICB	MHC Class I Polypeptide-Related Sequence B	Protein Coding	Seems to have no role in antigen presentation. Acts as a stress-induced self-antigen that is recognized by gamma delta T cells. Ligand for the KLRK1/NKG2D receptor. Binding to KLRK1 leads to cell lysis. {ECO:0000269|PubMed:11491531, ECO:0000269|PubMed:11777960, ECO:0000269|PubMed:9497295}.	8.60993
ENSG00000122194	PLG	Plasminogen	Protein Coding	Plasmin dissolves the fibrin of blood clots and acts as a proteolytic factor in a variety of other processes including embryonic development, tissue remodeling, tumor invasion, and inflammation. In ovulation, weakens the walls of the Graafian follicle. It activates the urokinase-type plasminogen activator, collagenases and several complement zymogens, such as C1 and C5. Cleavage of fibronectin an…	8.60675
	LOC111365141	NOS2 5' Regulatory Region	Functional Element		8.60129
ENSG00000160202	CRYAA	Crystallin Alpha A	Protein Coding	Contributes to the transparency and refractive index of the lens (PubMed:18302245). In its oxidized form (absence of intramolecular disulfide bond), acts as a chaperone, preventing aggregation of various proteins under a wide range of stress conditions (PubMed:18199971, PubMed:19595763, PubMed:22120592, PubMed:31792453). Required for the correct formation of lens intermediate filaments as part of…	8.59719
ENSG00000197386	HTT	Huntingtin	Protein Coding	[Huntingtin]: May play a role in microtubule-mediated transport or vesicle function.; [Huntingtin, myristoylated N-terminal fragment]: Promotes the formation of autophagic vesicles. {ECO:0000269|PubMed:24459296}.	8.59553
ENSG00000105409	ATP1A3	ATPase Na+/K+ Transporting Subunit Alpha 3	Protein Coding	This is the catalytic component of the active enzyme, which catalyzes the hydrolysis of ATP coupled with the exchange of sodium and potassium ions across the plasma membrane. This action creates the electrochemical gradient of sodium and potassium ions, providing the energy for active transport of various nutrients. {ECO:0000269|PubMed:33880529}.	8.56547
ENSG00000007314	SCN4A	Sodium Voltage-Gated Channel Alpha Subunit 4	Protein Coding	Pore-forming subunit of a voltage-gated sodium channel complex through which Na(+) ions pass in accordance with their electrochemical gradient. Alternates between resting, activated and inactivated states (PubMed:12766226, PubMed:15318338, PubMed:16890191, PubMed:17898326, PubMed:18690054, PubMed:19347921, PubMed:25707578, PubMed:26700687, PubMed:29992740, PubMed:30190309). Required for normal mu…	8.56346
ENSG00000080546	SESN1	Sestrin 1	Protein Coding	Functions as an intracellular leucine sensor that negatively regulates the TORC1 signaling pathway through the GATOR complex. In absence of leucine, binds the GATOR subcomplex GATOR2 and prevents TORC1 signaling. Binding of leucine to SESN2 disrupts its interaction with GATOR2 thereby activating the TORC1 signaling pathway (PubMed:25263562, PubMed:26449471). This stress-inducible metabolic regula…	8.55722
ENSG00000096384	HSP90AB1	Heat Shock Protein 90 Alpha Family Class B Member 1	Protein Coding	Molecular chaperone that promotes the maturation, structural maintenance and proper regulation of specific target proteins involved for instance in cell cycle control and signal transduction. Undergoes a functional cycle linked to its ATPase activity. This cycle probably induces conformational changes in the client proteins, thereby causing their activation. Interacts dynamically with various co-…	8.55114
ENSG00000116984	MTR	5-Methyltetrahydrofolate-Homocysteine Methyltransferase	Protein Coding	Catalyzes the transfer of a methyl group from methylcob(III)alamin (MeCbl) to homocysteine, yielding enzyme-bound cob(I)alamin and methionine in the cytosol (PubMed:16769880, PubMed:17288554, PubMed:27771510). MeCbl is an active form of cobalamin (vitamin B12) used as a cofactor for methionine biosynthesis. Cob(I)alamin form is regenerated to MeCbl by a transfer of a methyl group from 5-methyltet…	8.54167
ENSG00000064545	TMEM161A	Transmembrane Protein 161A	Protein Coding	May play a role in protection against oxidative stress. Overexpression leads to reduced levels of oxidant-induced DNA damage and apoptosis. {ECO:0000269|PubMed:16551573}.	8.53467
ENSG00000112115	IL17A	Interleukin 17A	Protein Coding	Effector cytokine of innate and adaptive immune system involved in antimicrobial host defense and maintenance of tissue integrity (PubMed:24120361). Signals via IL17RA-IL17RC heterodimeric receptor complex, triggering homotypic interaction of IL17RA and IL17RC chains with TRAF3IP2 adapter. This leads to downstream TRAF6-mediated activation of NF-kappa-B and MAPkinase pathways ultimately resulting…	8.52899
ENSG00000148218	ALAD	Aminolevulinate Dehydratase	Protein Coding	Catalyzes an early step in the biosynthesis of tetrapyrroles. Binds two molecules of 5-aminolevulinate per subunit, each at a distinct site, and catalyzes their condensation to form porphobilinogen. {ECO:0000269|PubMed:11032836, ECO:0000269|PubMed:19812033}.	8.52798
ENSG00000151247	EIF4E	Eukaryotic Translation Initiation Factor 4E	Protein Coding	Acts in the cytoplasm to initiate and regulate protein synthesis and is required in the nucleus for export of a subset of mRNAs from the nucleus to the cytoplasm which promotes processes such as RNA capping, processing and splicing (PubMed:11606200, PubMed:22578813, PubMed:22684010, PubMed:24335285, PubMed:29987188). Component of the protein complex eIF4F, which is involved in the recognition of …	8.52157
ENSG00000104321	TRPA1	Transient Receptor Potential Cation Channel Subfamily A Member 1	Protein Coding	Receptor-activated non-selective cation channel involved in pain detection and possibly also in cold perception, oxygen concentration perception, cough, itch, and inner ear function (PubMed:21873995, PubMed:23199233, PubMed:25389312, PubMed:25855297). Shows 8-fold preference for divalent over monovalent cations (PubMed:31447178). Has a central role in the pain response to endogenous inflammatory …	8.50026
ENSG00000188906	LRRK2	Leucine Rich Repeat Kinase 2	Protein Coding	Serine/threonine-protein kinase which phosphorylates a broad range of proteins involved in multiple processes such as neuronal plasticity, innate immunity, autophagy, and vesicle trafficking (PubMed:17114044, PubMed:20949042, PubMed:21850687, PubMed:22012985, PubMed:23395371, PubMed:24687852, PubMed:25201882, PubMed:26014385, PubMed:26824392, PubMed:27830463, PubMed:28720718, PubMed:29125462, Pub…	8.49962
ENSG00000108839	ALOX12	Arachidonate 12-Lipoxygenase, 12S Type	Protein Coding	Catalyzes the regio and stereo-specific incorporation of molecular oxygen into free and esterified polyunsaturated fatty acids generating lipid hydroperoxides that can be further reduced to the corresponding hydroxy species (PubMed:17493578, PubMed:18311922, PubMed:1851637, PubMed:32404334, PubMed:8319693, PubMed:8500694). Mainly converts arachidonate ((5Z,8Z,11Z,14Z)-eicosatetraenoate) to the sp…	8.48719
ENSG00000169398	PTK2	Protein Tyrosine Kinase 2	Protein Coding	Non-receptor protein-tyrosine kinase that plays an essential role in regulating cell migration, adhesion, spreading, reorganization of the actin cytoskeleton, formation and disassembly of focal adhesions and cell protrusions, cell cycle progression, cell proliferation and apoptosis. Required for early embryonic development and placenta development. Required for embryonic angiogenesis, normal card…	8.48016
ENSG00000117480	FAAH	Fatty Acid Amide Hydrolase	Protein Coding	Catalyzes the hydrolysis of endogenous amidated lipids like the sleep-inducing lipid oleamide ((9Z)-octadecenamide), the endocannabinoid anandamide (N-(5Z,8Z,11Z,14Z-eicosatetraenoyl)-ethanolamine), as well as other fatty amides, to their corresponding fatty acids, thereby regulating the signaling functions of these molecules (PubMed:17015445, PubMed:19926788, PubMed:9122178). Hydrolyzes polyunsa…	8.47269
ENSG00000115286	NDUFS7	NADH:Ubiquinone Oxidoreductase Core Subunit S7	Protein Coding	Core subunit of the mitochondrial membrane respiratory chain NADH dehydrogenase (Complex I) which catalyzes electron transfer from NADH through the respiratory chain, using ubiquinone as an electron acceptor (PubMed:17275378). Essential for the catalytic activity of complex I (PubMed:17275378). {ECO:0000269|PubMed:17275378}.	8.4721
ENSG00000128340	RAC2	Rac Family Small GTPase 2	Protein Coding	Plasma membrane-associated small GTPase which cycles between an active GTP-bound and inactive GDP-bound state. In active state binds to a variety of effector proteins to regulate cellular responses, such as secretory processes, phagocytose of apoptotic cells and epithelial cell polarization. Augments the production of reactive oxygen species (ROS) by NADPH oxidase. {ECO:0000269|PubMed:1660188, EC…	8.46862
ENSG00000112033	PPARD	Peroxisome Proliferator Activated Receptor Delta	Protein Coding	Ligand-activated transcription factor key mediator of energy metabolism in adipose tissues (PubMed:35675826). Receptor that binds peroxisome proliferators such as hypolipidemic drugs and fatty acids. Has a preference for poly-unsaturated fatty acids, such as gamma-linoleic acid and eicosapentanoic acid. Once activated by a ligand, the receptor binds to promoter elements of target genes. Regulates…	8.46293
ENSG00000066044	ELAVL1	ELAV Like RNA Binding Protein 1	Protein Coding	RNA-binding protein that binds to the 3'-UTR region of mRNAs and increases their stability (PubMed:14517288, PubMed:18285462, PubMed:31358969). Involved in embryonic stem cell (ESC) differentiation: preferentially binds mRNAs that are not methylated by N6-methyladenosine (m6A), stabilizing them, promoting ESC differentiation (By similarity). Has also been shown to be capable of binding to m6A-con…	8.45996
ENSG00000197943	PLCG2	Phospholipase C Gamma 2	Protein Coding	The production of the second messenger molecules diacylglycerol (DAG) and inositol 1,4,5-trisphosphate (IP3) is mediated by activated phosphatidylinositol-specific phospholipase C enzymes. It is a crucial enzyme in transmembrane signaling. {ECO:0000269|PubMed:23000145}.	8.45899
ENSG00000129167	TPH1	Tryptophan Hydroxylase 1	Protein Coding	Oxidizes L-tryptophan to 5-hydroxy-l-tryptophan in the rate-determining step of serotonin biosynthesis. {ECO:0000250|UniProtKB:P17532}.	8.45105
ENSG00000144554	FANCD2	FA Complementation Group D2	Protein Coding	Required for maintenance of chromosomal stability. Promotes accurate and efficient pairing of homologs during meiosis. Involved in the repair of DNA double-strand breaks, both by homologous recombination and single-strand annealing. May participate in S phase and G2 phase checkpoint activation upon DNA damage. Plays a role in preventing breakage and loss of missegregating chromatin at the end of …	8.44592
ENSG00000105953	OGDH	Oxoglutarate Dehydrogenase	Protein Coding	2-oxoglutarate dehydrogenase (E1o) component of the 2-oxoglutarate dehydrogenase complex (OGDHC) (PubMed:24495017, PubMed:25210035, PubMed:28435050). Participates in the first step, rate limiting for the overall conversion of 2-oxoglutarate to succinyl-CoA and CO(2) catalyzed by the whole OGDHC (PubMed:24495017, PubMed:25210035, PubMed:28435050). Catalyzes the irreversible decarboxylation of 2-ox…	8.43489
ENSG00000140990	NDUFB10	NADH:Ubiquinone Oxidoreductase Subunit B10	Protein Coding	Accessory subunit that is involved in the functional assembly of the mitochondrial respiratory chain complex I. Complex I has an NADH dehydrogenase activity with ubiquinone as an immediate electron acceptor and mediates the transfer of electrons from NADH to the respiratory chain. {ECO:0000269|PubMed:27626371, ECO:0000269|PubMed:28040730}.	8.42635
ENSG00000176153	GPX2	Glutathione Peroxidase 2	Protein Coding	Catalyzes the reduction of hydroperoxides in a glutathione-dependent manner thus regulating cellular redox homeostasis (PubMed:36608588, PubMed:8428933). Can reduce small soluble hydroperoxides such as H2O2, cumene hydroperoxide and tert-butyl hydroperoxide, as well as several fatty acid-derived hydroperoxides (PubMed:36608588, PubMed:8428933). Cannot reduce phosphatidycholine hydroperoxide (PubM…	8.4234
ENSG00000061918	GUCY1B1	Guanylate Cyclase 1 Soluble Subunit Beta 1	Protein Coding	Mediates responses to nitric oxide (NO) by catalyzing the biosynthesis of the signaling molecule cGMP. {ECO:0000250|UniProtKB:P16068, ECO:0000269|PubMed:1352257}.	8.40811
ENSG00000196689	TRPV1	Transient Receptor Potential Cation Channel Subfamily V Member 1	Protein Coding	Ligand-activated non-selective calcium permeant cation channel involved in detection of noxious chemical and thermal stimuli. Seems to mediate proton influx and may be involved in intracellular acidosis in nociceptive neurons. Involved in mediation of inflammatory pain and hyperalgesia. Sensitized by a phosphatidylinositol second messenger system activated by receptor tyrosine kinases, which invo…	8.40762
ENSG00000070831	CDC42	Cell Division Cycle 42	Protein Coding	Plasma membrane-associated small GTPase which cycles between an active GTP-bound and an inactive GDP-bound state. In active state binds to a variety of effector proteins to regulate cellular responses. Involved in epithelial cell polarization processes. Regulates the bipolar attachment of spindle microtubules to kinetochores before chromosome congression in metaphase (PubMed:15642749). Regulates …	8.39887
ENSG00000101323	HAO1	Hydroxyacid Oxidase 1	Protein Coding	Broad substrate specificity (S)-2-hydroxy-acid oxidase that preferentially oxidizes glycolate (PubMed:10777549, PubMed:10978532, PubMed:17669354, PubMed:18215067). The glyoxylate produced by the oxidation of glycolate can then be utilized by alanine-glyoxylate aminotransferase for the peroxisomal synthesis of glycine; this pathway appears to be an important step for the detoxification of glyoxyla…	8.39856
ENSG00000110092	CCND1	Cyclin D1	Protein Coding	Regulatory component of the cyclin D1-CDK4 (DC) complex that phosphorylates and inhibits members of the retinoblastoma (RB) protein family including RB1 and regulates the cell-cycle during G(1)/S transition (PubMed:1827756, PubMed:1833066, PubMed:19412162, PubMed:33854235, PubMed:8114739, PubMed:8302605). Phosphorylation of RB1 allows dissociation of the transcription factor E2F from the RB/E2F c…	8.37922
ENSG00000006075	CCL3	C-C Motif Chemokine Ligand 3	Protein Coding	Monokine with inflammatory and chemokinetic properties. Binds to CCR1, CCR4 and CCR5. One of the major HIV-suppressive factors produced by CD8+ T-cells. Recombinant MIP-1-alpha induces a dose-dependent inhibition of different strains of HIV-1, HIV-2, and simian immunodeficiency virus (SIV). {ECO:0000269|PubMed:15905581, ECO:0000269|PubMed:8525373}.	8.37835
ENSG00000106144	CASP2	Caspase 2	Protein Coding	Involved in the activation cascade of caspases responsible for apoptosis execution. Might function by either activating some proteins required for cell death or inactivating proteins necessary for cell survival (PubMed:15073321). Associates with PIDD1 and CRADD to form the PIDDosome, a complex that activates CASP2 and triggers apoptosis in response to genotoxic stress (PubMed:15073321). {ECO:0000…	8.35562
ENSG00000206172	HBA1	Hemoglobin Subunit Alpha 1	Protein Coding	Involved in oxygen transport from the lung to the various peripheral tissues.; [Hemopressin]: Hemopressin acts as an antagonist peptide of the cannabinoid receptor CNR1 (PubMed:18077343). Hemopressin-binding efficiently blocks cannabinoid receptor CNR1 and subsequent signaling (PubMed:18077343). {ECO:0000269|PubMed:18077343}.	8.35411
ENSG00000197249	SERPINA1	Serpin Family A Member 1	Protein Coding	Inhibitor of serine proteases. Its primary target is elastase, but it also has a moderate affinity for plasmin and thrombin. Irreversibly inhibits trypsin, chymotrypsin and plasminogen activator. The aberrant form inhibits insulin-induced NO synthesis in platelets, decreases coagulation time and has proteolytic activity against insulin and plasmin.; [Short peptide from AAT]: Reversible chymotryps…	8.35331
ENSG00000187134	AKR1C1	Aldo-Keto Reductase Family 1 Member C1	Protein Coding	Cytosolic aldo-keto reductase that catalyzes the NADH and NADPH-dependent reduction of ketosteroids to hydroxysteroids (PubMed:19218247). Most probably acts as a reductase in vivo since the oxidase activity measured in vitro is inhibited by physiological concentrations of NADPH (PubMed:14672942). Displays a broad positional specificity acting on positions 3, 17 and 20 of steroids and regulates th…	8.34794
ENSG00000127191	TRAF2	TNF Receptor Associated Factor 2	Protein Coding	Regulates activation of NF-kappa-B and JNK and plays a central role in the regulation of cell survival and apoptosis (PubMed:22212761). Required for normal antibody isotype switching from IgM to IgG. Has E3 ubiquitin-protein ligase activity and promotes 'Lys-63'-linked ubiquitination of target proteins, such as BIRC3, RIPK1 and TICAM1. Is an essential constituent of several E3 ubiquitin-protein l…	8.34426
ENSG00000164405	UQCRQ	Ubiquinol-Cytochrome C Reductase Complex III Subunit VII	Protein Coding	Component of the ubiquinol-cytochrome c oxidoreductase, a multisubunit transmembrane complex that is part of the mitochondrial electron transport chain which drives oxidative phosphorylation. The respiratory chain contains 3 multisubunit complexes succinate dehydrogenase (complex II, CII), ubiquinol-cytochrome c oxidoreductase (cytochrome b-c1 complex, complex III, CIII) and cytochrome c oxidase …	8.34312
ENSG00000147894	C9orf72	C9orf72-SMCR8 Complex Subunit	Protein Coding	Component of the C9orf72-SMCR8 complex, a complex that has guanine nucleotide exchange factor (GEF) activity and regulates autophagy (PubMed:27103069, PubMed:27193190, PubMed:27617292, PubMed:28195531, PubMed:32303654). In the complex, C9orf72 and SMCR8 probably constitute the catalytic subunits that promote the exchange of GDP to GTP, converting inactive GDP-bound RAB8A and RAB39B into their act…	8.32614
ENSG00000196611	MMP1	Matrix Metallopeptidase 1	Protein Coding	Cleaves collagens of types I, II, and III at one site in the helical domain. Also cleaves collagens of types VII and X (PubMed:1645757, PubMed:2153297, PubMed:2557822). In case of HIV infection, interacts and cleaves the secreted viral Tat protein, leading to a decrease in neuronal Tat's mediated neurotoxicity (PubMed:16807369). {ECO:0000269|PubMed:1645757, ECO:0000269|PubMed:16807369, ECO:000026…	8.32322
ENSG00000111729	CLEC4A	C-Type Lectin Domain Family 4 Member A	Protein Coding	C-type lectin receptor that binds carbohydrates mannose and fucose but also weakly interacts with N-acetylglucosamine (GlcNAc) in a Ca(2+)-dependent manner (PubMed:27015765). Involved in regulating immune reactivity (PubMed:10438934, PubMed:18258799). Once triggered by antigen, it is internalized by clathrin-dependent endocytosis and delivers its antigenic cargo into the antigen presentation path…	8.31707
ENSG00000198899	MT-ATP6	Mitochondrially Encoded ATP Synthase Membrane Subunit 6	Protein Coding	Mitochondrial membrane ATP synthase (F(1)F(0) ATP synthase or Complex V) produces ATP from ADP in the presence of a proton gradient across the membrane which is generated by electron transport complexes of the respiratory chain. F-type ATPases consist of two structural domains, F(1) - containing the extramembraneous catalytic core and F(0) - containing the membrane proton channel, linked together…	8.31555
ENSG00000117560	FASLG	Fas Ligand	Protein Coding	Cytokine that binds to TNFRSF6/FAS, a receptor that transduces the apoptotic signal into cells (PubMed:26334989, PubMed:9228058). Involved in cytotoxic T-cell-mediated apoptosis, natural killer cell-mediated apoptosis and in T-cell development (PubMed:7528780, PubMed:9228058, PubMed:9427603). Initiates fratricidal/suicidal activation-induced cell death (AICD) in antigen-activated T-cells contribu…	8.31525
ENSG00000102081	FMR1	Fragile X Messenger Ribonucleoprotein 1	Protein Coding	Multifunctional polyribosome-associated RNA-binding protein that plays a central role in neuronal development and synaptic plasticity through the regulation of alternative mRNA splicing, mRNA stability, mRNA dendritic transport and postsynaptic local protein synthesis of target mRNAs (PubMed:12417522, PubMed:16631377, PubMed:18653529, PubMed:19166269, PubMed:23235829, PubMed:25464849). Acts as an…	8.3141
ENSG00000197561	ELANE	Elastase, Neutrophil Expressed	Protein Coding	Serine protease that modifies the functions of natural killer cells, monocytes and granulocytes. Inhibits C5a-dependent neutrophil enzyme release and chemotaxis (PubMed:15140022). Promotes cleavage of GSDMB, thereby inhibiting pyroptosis (PubMed:36899106). Capable of killing E.coli but not S.aureus in vitro; digests outer membrane protein A (ompA) in E.coli and K.pneumoniae (PubMed:10947984). {EC…	8.30402
ENSG00000128016	ZFP36	ZFP36 Ring Finger Protein	Protein Coding	Zinc-finger RNA-binding protein that destabilizes several cytoplasmic AU-rich element (ARE)-containing mRNA transcripts by promoting their poly(A) tail removal or deadenylation, and hence provide a mechanism for attenuating protein synthesis (PubMed:10330172, PubMed:10751406, PubMed:11279239, PubMed:12115244, PubMed:12748283, PubMed:15187101, PubMed:15634918, PubMed:16702957, PubMed:17030620, Pub…	8.30025
ENSG00000116711	PLA2G4A	Phospholipase A2 Group IVA	Protein Coding	Has primarily calcium-dependent phospholipase and lysophospholipase activities, with a major role in membrane lipid remodeling and biosynthesis of lipid mediators of the inflammatory response (PubMed:10358058, PubMed:14709560, PubMed:16617059, PubMed:17472963, PubMed:18451993, PubMed:27642067, PubMed:7794891, PubMed:8619991, PubMed:8702602, PubMed:9425121). Plays an important role in embryo impla…	8.28794
ENSG00000073050	XRCC1	X-Ray Repair Cross Complementing 1	Protein Coding	Scaffold protein involved in DNA single-strand break repair by mediating the assembly of DNA break repair protein complexes (PubMed:11163244, PubMed:28002403). Negatively regulates ADP-ribosyltransferase activity of PARP1 during base-excision repair in order to prevent excessive PARP1 activity (PubMed:28002403, PubMed:34102106, PubMed:34811483). Recognizes and binds poly-ADP-ribose chains: specif…	8.26242
ENSG00000164885	CDK5	Cyclin Dependent Kinase 5	Protein Coding	Proline-directed serine/threonine-protein kinase essential for neuronal cell cycle arrest and differentiation and may be involved in apoptotic cell death in neuronal diseases by triggering abortive cell cycle re-entry. Interacts with D1 and D3-type G1 cyclins. Phosphorylates SRC, NOS3, VIM/vimentin, p35/CDK5R1, MEF2A, SIPA1L1, SH3GLB1, PXN, PAK1, MCAM/MUC18, SEPT5, SYN1, DNM1, AMPH, SYNJ1, CDK16,…	8.24778
ENSG00000140279	DUOX2	Dual Oxidase 2	Protein Coding	Generates hydrogen peroxide which is required for the activity of thyroid peroxidase/TPO and lactoperoxidase/LPO. Plays a role in thyroid hormones synthesis and lactoperoxidase-mediated antimicrobial defense at the surface of mucosa. May have its own peroxidase activity through its N-terminal peroxidase-like domain. {ECO:0000269|PubMed:12824283}.	8.24588
ENSG00000092969	TGFB2	Transforming Growth Factor Beta 2	Protein Coding	[Transforming growth factor beta-2 proprotein]: Precursor of the Latency-associated peptide (LAP) and Transforming growth factor beta-2 (TGF-beta-2) chains, which constitute the regulatory and active subunit of TGF-beta-2, respectively. {ECO:0000250|UniProtKB:P01137, ECO:0000250|UniProtKB:P04202}.; [Latency-associated peptide]: Required to maintain the Transforming growth factor beta-2 (TGF-beta-…	8.23002
ENSG00000111424	VDR	Vitamin D Receptor	Protein Coding	Nuclear receptor for calcitriol, the active form of vitamin D3 which mediates the action of this vitamin on cells (PubMed:10678179, PubMed:15728261, PubMed:16913708, PubMed:28698609). Enters the nucleus upon vitamin D3 binding where it forms heterodimers with the retinoid X receptor/RXR (PubMed:28698609). The VDR-RXR heterodimers bind to specific response elements on DNA and activate the transcri…	8.22841
ENSG00000198734	F5	Coagulation Factor V	Protein Coding	Central regulator of hemostasis. It serves as a critical cofactor for the prothrombinase activity of factor Xa that results in the activation of prothrombin to thrombin.	8.22676
ENSG00000114200	BCHE	Butyrylcholinesterase	Protein Coding	Esterase with broad substrate specificity. Contributes to the inactivation of the neurotransmitter acetylcholine. Can degrade neurotoxic organophosphate esters. {ECO:0000269|PubMed:19452557, ECO:0000269|PubMed:19542320}.	8.21312
ENSG00000042832	TG	Thyroglobulin	Protein Coding	Acts as a substrate for the production of iodinated thyroid hormones thyroxine (T4) and triiodothyronine (T3) (PubMed:17532758, PubMed:32025030). The synthesis of T3 and T4 involves iodination of selected tyrosine residues of TG/thyroglobulin followed by their oxidative coupling in the thyroid follicle lumen (PubMed:32025030). Following TG re-internalization and lysosomal-mediated proteolysis, T3…	8.20782
ENSG00000138356	AOX1	Aldehyde Oxidase 1	Protein Coding	Oxidase with broad substrate specificity, oxidizing aromatic azaheterocycles, such as N1-methylnicotinamide, N-methylphthalazinium and phthalazine, as well as aldehydes, such as benzaldehyde, retinal, pyridoxal, and vanillin. Plays a key role in the metabolism of xenobiotics and drugs containing aromatic azaheterocyclic substituents. Participates in the bioactivation of prodrugs such as famciclov…	8.19412
ENSG00000106113	CRHR2	Corticotropin Releasing Hormone Receptor 2	Protein Coding	G-protein coupled receptor for CRH (corticotropin-releasing factor), UCN (urocortin), UCN2 and UCN3. Has high affinity for UCN. Ligand binding causes a conformation change that triggers signaling via guanine nucleotide-binding proteins (G proteins) and down-stream effectors, such as adenylate cyclase. Promotes the activation of adenylate cyclase, leading to increased intracellular cAMP levels.	8.19272
ENSG00000116717	GADD45A	Growth Arrest And DNA Damage Inducible Alpha	Protein Coding	In T-cells, functions as a regulator of p38 MAPKs by inhibiting p88 phosphorylation and activity (By similarity). Might affect PCNA interaction with some CDK (cell division protein kinase) complexes; stimulates DNA excision repair in vitro and inhibits entry of cells into S phase. {ECO:0000250}.	8.19182
ENSG00000137869	CYP19A1	Cytochrome P450 Family 19 Subfamily A Member 1	Protein Coding	A cytochrome P450 monooxygenase that catalyzes the conversion of C19 androgens, androst-4-ene-3,17-dione (androstenedione) and testosterone to the C18 estrogens, estrone and estradiol, respectively (PubMed:27702664, PubMed:2848247). Catalyzes three successive oxidations of C19 androgens: two conventional oxidations at C19 yielding 19-hydroxy and 19-oxo/19-aldehyde derivatives, followed by a third…	8.19171
ENSG00000002330	BAD	BCL2 Associated Agonist Of Cell Death	Protein Coding	Promotes cell death. Successfully competes for the binding to Bcl-X(L), Bcl-2 and Bcl-W, thereby affecting the level of heterodimerization of these proteins with BAX. Can reverse the death repressor activity of Bcl-X(L), but not that of Bcl-2 (By similarity). Appears to act as a link between growth factor receptor signaling and the apoptotic pathways. {ECO:0000250}.	8.18979
ENSG00000175387	SMAD2	SMAD Family Member 2	Protein Coding	Receptor-regulated SMAD (R-SMAD) that is an intracellular signal transducer and transcriptional modulator activated by TGF-beta (transforming growth factor) and activin type 1 receptor kinases. Binds the TRE element in the promoter region of many genes that are regulated by TGF-beta and, on formation of the SMAD2/SMAD4 complex, activates transcription. Promotes TGFB1-mediated transcription of odo…	8.18825
ENSG00000145675	PIK3R1	Phosphoinositide-3-Kinase Regulatory Subunit 1	Protein Coding	Binds to activated (phosphorylated) protein-Tyr kinases, through its SH2 domain, and acts as an adapter, mediating the association of the p110 catalytic unit to the plasma membrane. Necessary for the insulin-stimulated increase in glucose uptake and glycogen synthesis in insulin-sensitive tissues. Plays an important role in signaling in response to FGFR1, FGFR2, FGFR3, FGFR4, KITLG/SCF, KIT, PDGF…	8.18732
ENSG00000215301	DDX3X	DEAD-Box Helicase 3 X-Linked	Protein Coding	Multifunctional ATP-dependent RNA helicase (PubMed:17357160, PubMed:21589879, PubMed:31575075). The ATPase activity can be stimulated by various ribo-and deoxynucleic acids indicative for a relaxed substrate specificity (PubMed:29222110). In vitro can unwind partially double-stranded DNA with a preference for 5'-single-stranded DNA overhangs (PubMed:17357160, PubMed:21589879). Binds RNA G-quadrup…	8.17789
ENSG00000108602	ALDH3A1	Aldehyde Dehydrogenase 3 Family Member A1	Protein Coding	ALDHs play a major role in the detoxification of alcohol-derived acetaldehyde (Probable). They are involved in the metabolism of corticosteroids, biogenic amines, neurotransmitters, and lipid peroxidation (Probable). Oxidizes medium and long chain aldehydes into non-toxic fatty acids (PubMed:1737758). Preferentially oxidizes aromatic aldehyde substrates (PubMed:1737758). Comprises about 50 percen…	8.17637
ENSG00000163220	S100A9	S100 Calcium Binding Protein A9	Protein Coding	S100A9 is a calcium- and zinc-binding protein which plays a prominent role in the regulation of inflammatory processes and immune response (PubMed:12626582, PubMed:15331440, PubMed:16258195, PubMed:19122197, PubMed:20103766, PubMed:21325622, PubMed:8423249). It can induce neutrophil chemotaxis, adhesion, can increase the bactericidal activity of neutrophils by promoting phagocytosis via activatio…	8.17411
ENSG00000152591	DSPP	Dentin Sialophosphoprotein	Protein Coding	DSP may be an important factor in dentinogenesis. DPP may bind high amount of calcium and facilitate initial mineralization of dentin matrix collagen as well as regulate the size and shape of the crystals.	8.1678
ENSG00000261371	PECAM1	Platelet And Endothelial Cell Adhesion Molecule 1	Protein Coding	Cell adhesion molecule which is required for leukocyte transendothelial migration (TEM) under most inflammatory conditions (PubMed:17580308, PubMed:19342684). Tyr-690 plays a critical role in TEM and is required for efficient trafficking of PECAM1 to and from the lateral border recycling compartment (LBRC) and is also essential for the LBRC membrane to be targeted around migrating leukocytes (Pub…	8.15388
ENSG00000122729	ACO1	Aconitase 1	Protein Coding	Bifunctional iron sensor that switches between 2 activities depending on iron availability (PubMed:1281544, PubMed:1946430, PubMed:8041788). Iron deprivation, promotes its mRNA binding activity through which it regulates the expression of genes involved in iron uptake, sequestration and utilization (PubMed:1281544, PubMed:1946430, PubMed:23891004, PubMed:8041788). Binds to iron-responsive element…	8.1524
ENSG00000067606	PRKCZ	Protein Kinase C Zeta	Protein Coding	Calcium- and diacylglycerol-independent serine/threonine-protein kinase that functions in phosphatidylinositol 3-kinase (PI3K) pathway and mitogen-activated protein (MAP) kinase cascade, and is involved in NF-kappa-B activation, mitogenic signaling, cell proliferation, cell polarity, inflammatory response and maintenance of long-term potentiation (LTP). Upon lipopolysaccharide (LPS) treatment in …	8.13994
ENSG00000139131	YARS2	Tyrosyl-TRNA Synthetase 2	Protein Coding	Catalyzes the attachment of tyrosine to tRNA(Tyr) in a two-step reaction: tyrosine is first activated by ATP to form Tyr-AMP and then transferred to the acceptor end of tRNA(Tyr). {ECO:0000269|PubMed:15779907, ECO:0000269|PubMed:17997975}.	8.13685
ENSG00000150787	PTS	6-Pyruvoyltetrahydropterin Synthase	Protein Coding	Involved in the biosynthesis of tetrahydrobiopterin, an essential cofactor of aromatic amino acid hydroxylases. Catalyzes the transformation of 7,8-dihydroneopterin triphosphate into 6-pyruvoyl tetrahydropterin. {ECO:0000269|PubMed:1282802}.	8.13278
ENSG00000065534	MYLK	Myosin Light Chain Kinase	Protein Coding	Calcium/calmodulin-dependent myosin light chain kinase implicated in smooth muscle contraction via phosphorylation of myosin light chains (MLC). Also regulates actin-myosin interaction through a non-kinase activity. Phosphorylates PTK2B/PYK2 and myosin light-chains. Involved in the inflammatory response (e.g. apoptosis, vascular permeability, leukocyte diapedesis), cell motility and morphology, a…	8.12734
ENSG00000167701	GPT	Glutamic--Pyruvic Transaminase	Protein Coding	Catalyzes the reversible transamination between alanine and 2-oxoglutarate to form pyruvate and glutamate. Participates in cellular nitrogen metabolism and also in liver gluconeogenesis starting with precursors transported from skeletal muscles (By similarity). {ECO:0000250}.	8.12508
ENSG00000104419	NDRG1	N-Myc Downstream Regulated 1	Protein Coding	Stress-responsive protein involved in hormone responses, cell growth, and differentiation. Acts as a tumor suppressor in many cell types. Necessary but not sufficient for p53/TP53-mediated caspase activation and apoptosis. Has a role in cell trafficking, notably of the Schwann cell, and is necessary for the maintenance and development of the peripheral nerve myelin sheath. Required for vesicular …	8.11595
ENSG00000119487	MAPKAP1	MAPK Associated Protein 1	Protein Coding	Subunit of mTORC2, which regulates cell growth and survival in response to hormonal signals. mTORC2 is activated by growth factors, but, in contrast to mTORC1, seems to be nutrient-insensitive. mTORC2 seems to function upstream of Rho GTPases to regulate the actin cytoskeleton, probably by activating one or more Rho-type guanine nucleotide exchange factors. mTORC2 promotes the serum-induced forma…	8.11368
ENSG00000159217	IGF2BP1	Insulin Like Growth Factor 2 MRNA Binding Protein 1	Protein Coding	RNA-binding factor that recruits target transcripts to cytoplasmic protein-RNA complexes (mRNPs). This transcript 'caging' into mRNPs allows mRNA transport and transient storage. It also modulates the rate and location at which target transcripts encounter the translational apparatus and shields them from endonuclease attacks or microRNA-mediated degradation. Preferentially binds to N6-methyladen…	8.08181
ENSG00000111276	CDKN1B	Cyclin Dependent Kinase Inhibitor 1B	Protein Coding	Important regulator of cell cycle progression. Inhibits the kinase activity of CDK2 bound to cyclin A, but has little inhibitory activity on CDK2 bound to SPDYA (PubMed:28666995). Involved in G1 arrest. Potent inhibitor of cyclin E- and cyclin A-CDK2 complexes. Forms a complex with cyclin type D-CDK4 complexes and is involved in the assembly, stability, and modulation of CCND1-CDK4 complex activa…	8.07919
ENSG00000240972	MIF	Macrophage Migration Inhibitory Factor	Protein Coding	Pro-inflammatory cytokine involved in the innate immune response to bacterial pathogens (PubMed:15908412, PubMed:17443469, PubMed:23776208). The expression of MIF at sites of inflammation suggests a role as mediator in regulating the function of macrophages in host defense (PubMed:15908412, PubMed:17443469, PubMed:23776208). Counteracts the anti-inflammatory activity of glucocorticoids (PubMed:15…	8.07768
ENSG00000180210	F2	Coagulation Factor II, Thrombin	Protein Coding	Thrombin, which cleaves bonds after Arg and Lys, converts fibrinogen to fibrin and activates factors V, VII, VIII, XIII, and, in complex with thrombomodulin, protein C. Functions in blood homeostasis, inflammation and wound healing. {ECO:0000269|PubMed:2856554}.	8.05581
ENSG00000084092	NOA1	Nitric Oxide Associated 1	Protein Coding	Involved in regulation of mitochondrial protein translation and respiration. Plays a role in mitochondria-mediated cell death. May act as a scaffolding protein or stabilizer of respiratory chain supercomplexes. Binds GTP. {ECO:0000269|PubMed:19103604}.	8.02833
ENSG00000137752	CASP1	Caspase 1	Protein Coding	Thiol protease involved in a variety of inflammatory processes by proteolytically cleaving other proteins, such as the precursors of the inflammatory cytokines interleukin-1 beta (IL1B) and interleukin 18 (IL18) as well as the pyroptosis inducer Gasdermin-D (GSDMD), into active mature peptides (PubMed:15326478, PubMed:15498465, PubMed:1574116, PubMed:26375003, PubMed:32051255, PubMed:37993714, Pu…	8.02689
ENSG00000113520	IL4	Interleukin 4	Protein Coding	Cytokine secreted primarily by mast cells, T-cells, eosinophils, and basophils that plays a role in regulating antibody production, hematopoiesis and inflammation, and the development of effector T-cell responses (PubMed:1993171, PubMed:3016727). Induces the expression of class II MHC molecules on resting B-cells. Enhances both secretion and cell surface expression of IgE and IgG1 (PubMed:1993171…	8.02448
ENSG00000185615	PDIA2	Protein Disulfide Isomerase Family A Member 2	Protein Coding	Acts as an intracellular estrogen-binding protein. May be involved in modulating cellular levels and biological functions of estrogens in the pancreas. May act as a chaperone that inhibits aggregation of misfolded proteins. {ECO:0000269|PubMed:19150607, ECO:0000269|PubMed:19429457}.	8.02329
ENSG00000127528	KLF2	KLF Transcription Factor 2	Protein Coding	Transcription factor that binds to the CACCC box in the promoter of target genes such as HBB/beta globin or NOV and activates their transcription (PubMed:21063504). Might be involved in transcriptional regulation by modulating the binding of the RARA nuclear receptor to RARE DNA elements (PubMed:28167758). {ECO:0000269|PubMed:21063504, ECO:0000269|PubMed:28167758}.	8.0183
ENSG00000131143	COX4I1	Cytochrome C Oxidase Subunit 4I1	Protein Coding	Component of the cytochrome c oxidase, the last enzyme in the mitochondrial electron transport chain which drives oxidative phosphorylation. The respiratory chain contains 3 multisubunit complexes succinate dehydrogenase (complex II, CII), ubiquinol-cytochrome c oxidoreductase (cytochrome b-c1 complex, complex III, CIII) and cytochrome c oxidase (complex IV, CIV), that cooperate to transfer elect…	8.01789
ENSG00000169047	IRS1	Insulin Receptor Substrate 1	Protein Coding	May mediate the control of various cellular processes by insulin. When phosphorylated by the insulin receptor binds specifically to various cellular proteins containing SH2 domains such as phosphatidylinositol 3-kinase p85 subunit or GRB2. Activates phosphatidylinositol 3-kinase when bound to the regulatory p85 subunit (By similarity). {ECO:0000250, ECO:0000269|PubMed:16878150}.	8.01767
ENSG00000172156	CCL11	C-C Motif Chemokine Ligand 11	Protein Coding	In response to the presence of allergens, this protein directly promotes the accumulation of eosinophils, a prominent feature of allergic inflammatory reactions (PubMed:8597956). Binds to CCR3 (PubMed:8631813). {ECO:0000269|PubMed:8597956, ECO:0000269|PubMed:8631813}.	8.01757
ENSG00000214435	AS3MT	Arsenite Methyltransferase	Protein Coding	Catalyzes the transfer of a methyl group from AdoMet to trivalent arsenicals producing methylated and dimethylated arsenicals (PubMed:16407288, PubMed:25997655). It methylates arsenite to form methylarsonate, Me-AsO(3)H(2), which is reduced by methylarsonate reductase to methylarsonite, Me-As(OH)2 (PubMed:16407288, PubMed:25997655). Methylarsonite is also a substrate and it is converted into the …	8.00902
ENSG00000107175	CREB3	CAMP Responsive Element Binding Protein 3	Protein Coding	Endoplasmic reticulum (ER)-bound sequence-specific transcription factor that directly binds DNA and activates transcription (PubMed:10984507, PubMed:15845366, PubMed:16940180, PubMed:19779205, PubMed:9271389). Plays a role in the unfolded protein response (UPR), promoting cell survival versus ER stress-induced apoptotic cell death (PubMed:15845366, PubMed:16940180). Also involved in cell prolifer…	8.007
ENSG00000148795	CYP17A1	Cytochrome P450 Family 17 Subfamily A Member 1	Protein Coding	A cytochrome P450 monooxygenase involved in corticoid and androgen biosynthesis (PubMed:22266943, PubMed:25301938, PubMed:27339894, PubMed:9452426). Catalyzes 17-alpha hydroxylation of C21 steroids, which is common for both pathways. A second oxidative step, required only for androgen synthesis, involves an acyl-carbon cleavage. The 17-alpha hydroxy intermediates, as part of adrenal glucocorticoi…	8.00293
ENSG00000019186	CYP24A1	Cytochrome P450 Family 24 Subfamily A Member 1	Protein Coding	A cytochrome P450 monooxygenase with a key role in vitamin D catabolism and calcium homeostasis. Via C24- and C23-oxidation pathways, catalyzes the inactivation of both the vitamin D precursor calcidiol (25-hydroxyvitamin D(3)) and the active hormone calcitriol (1-alpha,25-dihydroxyvitamin D(3)) (PubMed:11012668, PubMed:15574355, PubMed:16617161, PubMed:24893882, PubMed:29461981, PubMed:8679605).…	7.99052
ENSG00000188157	AGRN	Agrin	Protein Coding	[Isoform 1]: Heparan sulfate basal lamina glycoprotein that plays a central role in the formation and the maintenance of the neuromuscular junction (NMJ) and directs key events in postsynaptic differentiation. Component of the AGRN-LRP4 receptor complex that induces the phosphorylation and activation of MUSK. The activation of MUSK in myotubes induces the formation of NMJ by regulating different …	7.98429
ENSG00000177628	GBA				7.97915
ENSG00000121053	EPX	Eosinophil Peroxidase	Protein Coding	Mediates tyrosine nitration of secondary granule proteins in mature resting eosinophils. Shows significant inhibitory activity towards Mycobacterium tuberculosis H37Rv by inducing bacterial fragmentation and lysis. {ECO:0000269|PubMed:12540536, ECO:0000269|PubMed:18694936}.	7.96477
ENSG00000170899	GSTA4	Glutathione S-Transferase Alpha 4	Protein Coding	Conjugation of reduced glutathione to a wide number of exogenous and endogenous hydrophobic electrophiles. This isozyme has a high catalytic efficiency with 4-hydroxyalkenals such as 4-hydroxynonenal (4-HNE). {ECO:0000269|PubMed:10329152, ECO:0000269|PubMed:20085333}.	7.95809
ENSG00000173039	RELA	RELA Proto-Oncogene, NF-KB Subunit	Protein Coding	NF-kappa-B is a pleiotropic transcription factor present in almost all cell types and is the endpoint of a series of signal transduction events that are initiated by a vast array of stimuli related to many biological processes such as inflammation, immunity, differentiation, cell growth, tumorigenesis and apoptosis. NF-kappa-B is a homo- or heterodimeric complex formed by the Rel-like domain-cont…	7.94357
ENSG00000117984	CTSD	Cathepsin D	Protein Coding	Acid protease active in intracellular protein breakdown. Plays a role in APP processing following cleavage and activation by ADAM30 which leads to APP degradation (PubMed:27333034). Involved in the pathogenesis of several diseases such as breast cancer and possibly Alzheimer disease. {ECO:0000269|PubMed:27333034}.	7.92583
ENSG00000115353	TACR1	Tachykinin Receptor 1	Protein Coding	This is a receptor for the tachykinin neuropeptide substance P. It is probably associated with G proteins that activate a phosphatidylinositol-calcium second messenger system. The rank order of affinity of this receptor to tachykinins is: substance P > substance K > neuromedin-K.	7.92262
ENSG00000177098	SCN4B	Sodium Voltage-Gated Channel Beta Subunit 4	Protein Coding	Modulates channel gating kinetics. Causes negative shifts in the voltage dependence of activation of certain alpha sodium channels, but does not affect the voltage dependence of inactivation. Modulates the susceptibility of the sodium channel to inhibition by toxic peptides from spider, scorpion, wasp and sea anemone venom. {ECO:0000269|PubMed:24297919}.	7.92215
ENSG00000205138	SDHAF1	Succinate Dehydrogenase Complex Assembly Factor 1	Protein Coding	Plays an essential role in the assembly of succinate dehydrogenase (SDH), an enzyme complex (also referred to as respiratory complex II) that is a component of both the tricarboxylic acid (TCA) cycle and the mitochondrial electron transport chain, and which couples the oxidation of succinate to fumarate with the reduction of ubiquinone (coenzyme Q) to ubiquinol (PubMed:19465911, PubMed:24954417).…	7.92167
ENSG00000091583	APOH	Apolipoprotein H	Protein Coding	Binds to various kinds of negatively charged substances such as heparin, phospholipids, and dextran sulfate. May prevent activation of the intrinsic blood coagulation cascade by binding to phospholipids on the surface of damaged cells.	7.9097
ENSG00000131759	RARA	Retinoic Acid Receptor Alpha	Protein Coding	Receptor for retinoic acid (PubMed:16417524, PubMed:19850744, PubMed:20215566). Retinoic acid receptors bind as heterodimers to their target response elements in response to their ligands, all-trans or 9-cis retinoic acid, and regulate gene expression in various biological processes (PubMed:28167758). The RXR/RAR heterodimers bind to the retinoic acid response elements (RARE) composed of tandem 5…	7.90051
ENSG00000135821	GLUL	Glutamate-Ammonia Ligase	Protein Coding	Glutamine synthetase that catalyzes the ATP-dependent conversion of glutamate and ammonia to glutamine (PubMed:16267323, PubMed:30158707, PubMed:36289327). Its role depends on tissue localization: in the brain, it regulates the levels of toxic ammonia and converts neurotoxic glutamate to harmless glutamine, whereas in the liver, it is one of the enzymes responsible for the removal of ammonia (By …	7.89027
ENSG00000145191	EIF2B5	Eukaryotic Translation Initiation Factor 2B Subunit Epsilon	Protein Coding	Acts as a component of the translation initiation factor 2B (eIF2B) complex, which catalyzes the exchange of GDP for GTP on eukaryotic initiation factor 2 (eIF2) gamma subunit (PubMed:25858979, PubMed:27023709, PubMed:31048492). Its guanine nucleotide exchange factor activity is repressed when bound to eIF2 complex phosphorylated on the alpha subunit, thereby limiting the amount of methionyl-init…	7.88941
ENSG00000213366	GSTM2	Glutathione S-Transferase Mu 2	Protein Coding	Conjugation of reduced glutathione to a wide number of exogenous and endogenous hydrophobic electrophiles. Participates in the formation of novel hepoxilin regioisomers (PubMed:21046276). {ECO:0000269|PubMed:16549767, ECO:0000269|PubMed:21046276}.	7.88778
ENSG00000269335	IKBKG	Inhibitor Of Nuclear Factor Kappa B Kinase Regulatory Subunit Gamma	Protein Coding	Regulatory subunit of the IKK core complex which phosphorylates inhibitors of NF-kappa-B thus leading to the dissociation of the inhibitor/NF-kappa-B complex and ultimately the degradation of the inhibitor (PubMed:14695475, PubMed:20724660, PubMed:21518757, PubMed:9751060). Its binding to scaffolding polyubiquitin plays a key role in IKK activation by multiple signaling receptor pathways (PubMed:…	7.8872
ENSG00000151366	NDUFC2	NADH:Ubiquinone Oxidoreductase Subunit C2	Protein Coding	Accessory subunit of the mitochondrial membrane respiratory chain NADH dehydrogenase (Complex I), that is believed not to be involved in catalysis but required for the complex assembly. Complex I functions in the transfer of electrons from NADH to the respiratory chain. The immediate electron acceptor for the enzyme is believed to be ubiquinone. {ECO:0000269|PubMed:27626371, ECO:0000269|PubMed:32…	7.8826
ENSG00000164294	GPX8	Glutathione Peroxidase 8 (Putative)	Protein Coding		7.88007
ENSG00000028137	TNFRSF1B	TNF Receptor Superfamily Member 1B	Protein Coding	Receptor with high affinity for TNFSF2/TNF-alpha and approximately 5-fold lower affinity for homotrimeric TNFSF1/lymphotoxin-alpha. The TRAF1/TRAF2 complex recruits the apoptotic suppressors BIRC2 and BIRC3 to TNFRSF1B/TNFR2. This receptor mediates most of the metabolic effects of TNF-alpha. Isoform 2 blocks TNF-alpha-induced apoptosis, which suggests that it regulates TNF-alpha function by antag…	7.86921
ENSG00000100601	ALKBH1	AlkB Homolog 1, Histone H2A Dioxygenase	Protein Coding	Dioxygenase that acts as on nucleic acids, such as DNA and tRNA (PubMed:18603530, PubMed:27497299, PubMed:27745969). Requires molecular oxygen, alpha-ketoglutarate and iron (PubMed:18603530, PubMed:27497299). A number of activities have been described for this dioxygenase, but recent results suggest that it mainly acts as on tRNAs and mediates their demethylation or oxidation depending on the con…	7.8692
ENSG00000104368	PLAT	Plasminogen Activator, Tissue Type	Protein Coding	Converts the abundant, but inactive, zymogen plasminogen to plasmin by hydrolyzing a single Arg-Val bond in plasminogen. By controlling plasmin-mediated proteolysis, it plays an important role in tissue remodeling and degradation, in cell migration and many other physiopathological events. During oocyte activation, plays a role in cortical granule reaction in the zona reaction, which contributes …	7.84288
ENSG00000198712	MT-CO2	Mitochondrially Encoded Cytochrome C Oxidase II	Protein Coding	Component of the cytochrome c oxidase, the last enzyme in the mitochondrial electron transport chain which drives oxidative phosphorylation. The respiratory chain contains 3 multisubunit complexes succinate dehydrogenase (complex II, CII), ubiquinol-cytochrome c oxidoreductase (cytochrome b-c1 complex, complex III, CIII) and cytochrome c oxidase (complex IV, CIV), that cooperate to transfer elect…	7.84275
ENSG00000012223	LTF	Lactotransferrin	Protein Coding	Transferrins are iron binding transport proteins which can bind two Fe(3+) ions in association with the binding of an anion, usually bicarbonate. {ECO:0000269|PubMed:22900286}.; [Lactotransferrin]: Major iron-binding and multifunctional protein found in exocrine fluids such as breast milk and mucosal secretions (PubMed:11179314, PubMed:12693969, PubMed:14573629, PubMed:1599934, PubMed:3169987, Pu…	7.84156
ENSG00000134259	NGF	Nerve Growth Factor	Protein Coding	Nerve growth factor is important for the development and maintenance of the sympathetic and sensory nervous systems (PubMed:14976160, PubMed:20978020). Extracellular ligand for the NTRK1 and NGFR receptors, activates cellular signaling cascades to regulate neuronal proliferation, differentiation and survival (Probable) (PubMed:20978020). The immature NGF precursor (proNGF) functions as a ligand f…	7.83514
ENSG00000043591	ADRB1	Adrenoceptor Beta 1	Protein Coding	Beta-adrenergic receptors mediate the catecholamine-induced activation of adenylate cyclase through the action of G proteins. This receptor binds epinephrine and norepinephrine with approximately equal affinity. Mediates Ras activation through G(s)-alpha- and cAMP-mediated signaling. Involved in the regulation of sleep/wake behaviors (PubMed:31473062). {ECO:0000269|PubMed:12391161, ECO:0000269|Pu…	7.83037
ENSG00000168306	ACOX2	Acyl-CoA Oxidase 2	Protein Coding	Oxidizes the CoA esters of the bile acid intermediates di- and tri-hydroxycholestanoic acids (PubMed:27884763). Capable of oxidizing short as well as long chain 2-methyl branched fatty acids (By similarity). {ECO:0000250|UniProtKB:P07872, ECO:0000269|PubMed:27884763}.	7.80075
ENSG00000205560	CPT1B	Carnitine Palmitoyltransferase 1B	Protein Coding	Catalyzes the transfer of the acyl group of long-chain fatty acid-CoA conjugates onto carnitine, an essential step for the mitochondrial uptake of long-chain fatty acids and their subsequent beta-oxidation in the mitochondrion. {ECO:0000250|UniProtKB:Q63704}.	7.7952
ENSG00000140459	CYP11A1	Cytochrome P450 Family 11 Subfamily A Member 1	Protein Coding	A cytochrome P450 monooxygenase that catalyzes the side-chain hydroxylation and cleavage of cholesterol to pregnenolone, the precursor of most steroid hormones (PubMed:21636783). Catalyzes three sequential oxidation reactions of cholesterol, namely the hydroxylation at C22 followed with the hydroxylation at C20 to yield 20R,22R-hydroxycholesterol that is further cleaved between C20 and C22 to yie…	7.79506
ENSG00000138413	IDH1	Isocitrate Dehydrogenase (NADP(+)) 1	Protein Coding	Catalyzes the NADP(+)-dependent oxidative decarboxylation of isocitrate (D-threo-isocitrate) to 2-ketoglutarate (2-oxoglutarate), which is required by other enzymes such as the phytanoyl-CoA dioxygenase (PubMed:10521434, PubMed:19935646). Plays a critical role in the generation of NADPH, an important cofactor in many biosynthesis pathways (PubMed:10521434). May act as a corneal epithelial crystal…	7.78723
ENSG00000128829	EIF2AK4	Eukaryotic Translation Initiation Factor 2 Alpha Kinase 4	Protein Coding	Metabolic-stress sensing protein kinase that phosphorylates the alpha subunit of eukaryotic translation initiation factor 2 (EIF2S1/eIF-2-alpha) in response to low amino acid availability (PubMed:25329545, PubMed:32610081). Plays a role as an activator of the integrated stress response (ISR) required for adaptation to amino acid starvation (By similarity). EIF2S1/eIF-2-alpha phosphorylation in re…	7.78537
ENSG00000198840	MT-ND3	Mitochondrially Encoded NADH:Ubiquinone Oxidoreductase Core Subunit 3	Protein Coding	Core subunit of the mitochondrial membrane respiratory chain NADH dehydrogenase (Complex I) which catalyzes electron transfer from NADH through the respiratory chain, using ubiquinone as an electron acceptor (PubMed:25118196). Essential for the catalytic activity of complex I (PubMed:25118196). {ECO:0000269|PubMed:25118196}.	7.78205
ENSG00000162999	DUSP19	Dual Specificity Phosphatase 19	Protein Coding	Has a dual specificity toward Ser/Thr and Tyr-containing proteins. {ECO:0000269|PubMed:12479873}.	7.76784
ENSG00000187714	SLC18A3	Solute Carrier Family 18 Member A3	Protein Coding	Electrogenic antiporter that exchanges one cholinergic neurotransmitter, acetylcholine or choline, with two intravesicular protons across the membrane of synaptic vesicles. Uses the electrochemical proton gradient established by the V-type proton-pump ATPase to store neurotransmitters inside the vesicles prior to their release via exocytosis (By similarity) (PubMed:20225888, PubMed:8910293). Dete…	7.73547
ENSG00000120915	EPHX2	Epoxide Hydrolase 2	Protein Coding	Bifunctional enzyme (PubMed:12574510). The C-terminal domain has epoxide hydrolase activity and acts on epoxides (alkene oxides, oxiranes) and arene oxides (PubMed:12574510, PubMed:12869654, PubMed:22798687). Plays a role in xenobiotic metabolism by degrading potentially toxic epoxides (By similarity). Also determines steady-state levels of physiological mediators (PubMed:12574510, PubMed:1286965…	7.72891
ENSG00000143224	PPOX	Protoporphyrinogen Oxidase	Protein Coding	Catalyzes the 6-electron oxidation of protoporphyrinogen-IX to form protoporphyrin-IX. {ECO:0000269|PubMed:21048046, ECO:0000269|PubMed:23467411, ECO:0000269|PubMed:7713909}.	7.72386
ENSG00000102393	GLA	Galactosidase Alpha	Protein Coding	Catalyzes the hydrolysis of glycosphingolipids and participates in their degradation in the lysosome. {ECO:0000269|PubMed:10838196, ECO:0000269|PubMed:8804427}.	7.72166
ENSG00000131203	IDO1	Indoleamine 2,3-Dioxygenase 1	Protein Coding	Catalyzes the first and rate limiting step of the catabolism of the essential amino acid tryptophan along the kynurenine pathway (PubMed:17671174). Involved in the peripheral immune tolerance, contributing to maintain homeostasis by preventing autoimmunity or immunopathology that would result from uncontrolled and overreacting immune responses (PubMed:25691885). Tryptophan shortage inhibits T lym…	7.72121
ENSG00000073060	SCARB1	Scavenger Receptor Class B Member 1	Protein Coding	Receptor for different ligands such as phospholipids, cholesterol ester, lipoproteins, phosphatidylserine and apoptotic cells (PubMed:12016218, PubMed:12519372, PubMed:21226579). Receptor for HDL, mediating selective uptake of cholesteryl ether and HDL-dependent cholesterol efflux (PubMed:26965621). Also facilitates the flux of free and esterified cholesterol between the cell surface and apoB-con…	7.72066
ENSG00000005339	CREBBP	CREB Binding Protein	Protein Coding	Acetylates histones, giving a specific tag for transcriptional activation (PubMed:21131905, PubMed:24616510). Mediates acetylation of histone H3 at 'Lys-18' and 'Lys-27' (H3K18ac and H3K27ac, respectively) (PubMed:21131905). Also acetylates non-histone proteins, like DDX21, FBL, IRF2, MAFG, NCOA3, POLR1E/PAF53 and FOXO1 (PubMed:10490106, PubMed:11154691, PubMed:12738767, PubMed:12929931, PubMed:2…	7.71677
ENSG00000134716	CYP2J2	Cytochrome P450 Family 2 Subfamily J Member 2	Protein Coding	A cytochrome P450 monooxygenase involved in the metabolism of polyunsaturated fatty acids (PUFA) in the cardiovascular system (PubMed:19965576, PubMed:8631948). Mechanistically, uses molecular oxygen inserting one oxygen atom into a substrate, and reducing the second into a water molecule, with two electrons provided by NADPH via cytochrome P450 reductase (NADPH--hemoprotein reductase) (PubMed:19…	7.71375
ENSG00000165029	ABCA1	ATP Binding Cassette Subfamily A Member 1	Protein Coding	Catalyzes the translocation of specific phospholipids from the cytoplasmic to the extracellular/lumenal leaflet of membrane coupled to the hydrolysis of ATP (PubMed:24097981, PubMed:35974019). Thereby, participates in phospholipid transfer to apolipoproteins to form nascent high density lipoproteins/HDLs (PubMed:14754908). Transports preferentially phosphatidylcholine over phosphatidylserine (Pub…	7.69841
ENSG00000196344	ADH7	Alcohol Dehydrogenase 7 (Class IV), Mu Or Sigma Polypeptide	Protein Coding	Catalyzes the NAD-dependent oxidation of all-trans-retinol, alcohol, and omega-hydroxy fatty acids and their derivatives (PubMed:15369820, PubMed:16787387, PubMed:9600267). Oxidizes preferentially all trans-retinol, all-trans-4-hydroxyretinol, 9-cis-retinol, 2-hexenol, and long chain omega-hydroxy fatty acids such as juniperic acid (PubMed:15369820, PubMed:16787387, PubMed:9600267). In vitro can …	7.68704
ENSG00000198947	DMD	Dystrophin	Protein Coding	Anchors the extracellular matrix to the cytoskeleton via F-actin. Ligand for dystroglycan. Component of the dystrophin-associated glycoprotein complex which accumulates at the neuromuscular junction (NMJ) and at a variety of synapses in the peripheral and central nervous systems and has a structural function in stabilizing the sarcolemma. Also implicated in signaling events and synaptic transmiss…	7.68003
ENSG00000150995	ITPR1	Inositol 1,4,5-Trisphosphate Receptor Type 1	Protein Coding	Inositol 1,4,5-trisphosphate-gated calcium channel that, upon inositol 1,4,5-trisphosphate binding, mediates calcium release from the endoplasmic reticulum (ER) (PubMed:10620513, PubMed:27108797). Undergoes conformational changes upon ligand binding, suggesting structural flexibility that allows the channel to switch from a closed state, capable of interacting with its ligands such as 1,4,5-trisp…	7.68
ENSG00000111199	TRPV4	Transient Receptor Potential Cation Channel Subfamily V Member 4	Protein Coding	Non-selective calcium permeant cation channel involved in osmotic sensitivity and mechanosensitivity (PubMed:16293632, PubMed:18695040, PubMed:18826956, PubMed:22526352, PubMed:23136043, PubMed:29899501). Activation by exposure to hypotonicity within the physiological range exhibits an outward rectification (PubMed:18695040, PubMed:18826956, PubMed:29899501). Also activated by heat, low pH, citra…	7.67953
ENSG00000209082	MT-TL1	Mitochondrially Encoded TRNA-Leu (UUA/G) 1	RNA Gene		7.67242
ENSG00000162302	RPS6KA4	Ribosomal Protein S6 Kinase A4	Protein Coding	Serine/threonine-protein kinase that is required for the mitogen or stress-induced phosphorylation of the transcription factors CREB1 and ATF1 and for the regulation of the transcription factor RELA, and that contributes to gene activation by histone phosphorylation and functions in the regulation of inflammatory genes. Phosphorylates CREB1 and ATF1 in response to mitogenic or stress stimuli such…	7.65005
ENSG00000121897	LIAS	Lipoic Acid Synthetase	Protein Coding	Catalyzes the radical-mediated insertion of two sulfur atoms into the C-6 and C-8 positions of the octanoyl moiety bound to the lipoyl domains of lipoate-dependent enzymes, thereby converting the octanoylated domains into lipoylated derivatives. {ECO:0000255|HAMAP-Rule:MF_03123}.	7.64845
ENSG00000089159	PXN	Paxillin	Protein Coding	Cytoskeletal protein involved in actin-membrane attachment at sites of cell adhesion to the extracellular matrix (focal adhesion). Recruits other proteins such as TRIM15 to focal adhesion. {ECO:0000269|PubMed:25015296}.	7.64537
ENSG00000115594	IL1R1	Interleukin 1 Receptor Type 1	Protein Coding	Receptor for IL1A, IL1B and IL1RN (PubMed:2950091, PubMed:37315560). After binding to interleukin-1 associates with the coreceptor IL1RAP to form the high affinity interleukin-1 receptor complex which mediates interleukin-1-dependent activation of NF-kappa-B, MAPK and other pathways. Signaling involves the recruitment of adapter molecules such as TOLLIP, MYD88, and IRAK1 or IRAK2 via the respecti…	7.63842
ENSG00000188257	PLA2G2A	Phospholipase A2 Group IIA	Protein Coding	Secretory calcium-dependent phospholipase A2 that primarily targets extracellular phospholipids with implications in host antimicrobial defense, inflammatory response and tissue regeneration (PubMed:10455175, PubMed:10681567, PubMed:2925633). Hydrolyzes the ester bond of the fatty acyl group attached at sn-2 position of phospholipids (phospholipase A2 activity) with preference for phosphatidyleth…	7.6335
ENSG00000118523	CCN2	Cellular Communication Network Factor 2	Protein Coding	Major connective tissue mitoattractant secreted by vascular endothelial cells. Promotes proliferation and differentiation of chondrocytes. Mediates heparin- and divalent cation-dependent cell adhesion in many cell types including fibroblasts, myofibroblasts, endothelial and epithelial cells. Enhances fibroblast growth factor-induced DNA synthesis. {ECO:0000269|PubMed:10614647, ECO:0000269|PubMed:…	7.63313
ENSG00000156113	KCNMA1	Potassium Calcium-Activated Channel Subfamily M Alpha 1	Protein Coding	Potassium channel activated by both membrane depolarization or increase in cytosolic Ca(2+) that mediates export of K(+) (PubMed:14523450, PubMed:29330545, PubMed:31152168). It is also activated by the concentration of cytosolic Mg(2+). Its activation dampens the excitatory events that elevate the cytosolic Ca(2+) concentration and/or depolarize the cell membrane. It therefore contributes to repo…	7.62833
ENSG00000244067	GSTA2	Glutathione S-Transferase Alpha 2	Protein Coding	Catalyzes the conjugation of glutathione to a large variety of electrophilic compounds. {ECO:0000250|UniProtKB:P10648}.	7.62743
ENSG00000196954	CASP4	Caspase 4	Protein Coding	Inflammatory caspase that acts as the effector of the non-canonical inflammasome by mediating lipopolysaccharide (LPS)-induced pyroptosis (PubMed:25119034, PubMed:26375003, PubMed:32109412, PubMed:34671164, PubMed:37001519, PubMed:37993712, PubMed:37993714). Also indirectly activates the NLRP3 and NLRP6 inflammasomes (PubMed:23516580, PubMed:26375003, PubMed:32109412, PubMed:7797510). Acts as a t…	7.62633
ENSG00000185010	F8	Coagulation Factor VIII	Protein Coding	Factor VIII, along with calcium and phospholipid, acts as a cofactor for F9/factor IXa when it converts F10/factor X to the activated form, factor Xa.	7.61612
ENSG00000085563	ABCB1	ATP Binding Cassette Subfamily B Member 1	Protein Coding	Translocates drugs and phospholipids across the membrane (PubMed:2897240, PubMed:35970996, PubMed:8898203, PubMed:9038218). Catalyzes the flop of phospholipids from the cytoplasmic to the exoplasmic leaflet of the apical membrane. Participates mainly to the flop of phosphatidylcholine, phosphatidylethanolamine, beta-D-glucosylceramides and sphingomyelins (PubMed:8898203). Energy-dependent efflux …	7.61583
ENSG00000225830	ERCC6	ERCC Excision Repair 6, Chromatin Remodeling Factor	Protein Coding	Essential factor involved in transcription-coupled nucleotide excision repair which allows RNA polymerase II-blocking lesions to be rapidly removed from the transcribed strand of active genes (PubMed:16246722, PubMed:20541997, PubMed:26620705). Upon DNA-binding, it locally modifies DNA conformation by wrapping the DNA around itself, thereby modifying the interface between stalled RNA polymerase I…	7.61325
ENSG00000006128	TAC1	Tachykinin Precursor 1	Protein Coding	Tachykinins are active peptides which excite neurons, evoke behavioral responses, are potent vasodilators and secretagogues, and contract (directly or indirectly) many smooth muscles.	7.60889
ENSG00000122861	PLAU	Plasminogen Activator, Urokinase	Protein Coding	Specifically cleaves the zymogen plasminogen to form the active enzyme plasmin.	7.60566
ENSG00000173599	PC	Pyruvate Carboxylase	Protein Coding	Pyruvate carboxylase catalyzes a 2-step reaction, involving the ATP-dependent carboxylation of the covalently attached biotin in the first step and the transfer of the carboxyl group to pyruvate in the second. Catalyzes in a tissue specific manner, the initial reactions of glucose (liver, kidney) and lipid (adipose tissue, liver, brain) synthesis from pyruvate. {ECO:0000269|PubMed:9585002}.	7.60529
ENSG00000101412	E2F1	E2F Transcription Factor 1	Protein Coding	Transcription activator that binds DNA cooperatively with DP proteins through the E2 recognition site, 5'-TTTC[CG]CGC-3' found in the promoter region of a number of genes whose products are involved in cell cycle regulation or in DNA replication (PubMed:10675335, PubMed:12717439, PubMed:17050006, PubMed:17704056, PubMed:18625225, PubMed:28992046). The DRTF1/E2F complex functions in the control of…	7.59017
ENSG00000167165	UGT1A6	UDP Glucuronosyltransferase Family 1 Member A6	Protein Coding	UDPGT is of major importance in the conjugation and subsequent elimination of potentially toxic xenobiotics and endogenous compounds. This isoform has specificity for phenols. Isoform 3 lacks transferase activity but acts as a negative regulator of isoform 1 (By similarity). {ECO:0000250}.	7.58182
ENSG00000126583	PRKCG	Protein Kinase C Gamma	Protein Coding	Calcium-activated, phospholipid- and diacylglycerol (DAG)-dependent serine/threonine-protein kinase that plays diverse roles in neuronal cells and eye tissues, such as regulation of the neuronal receptors GRIA4/GLUR4 and GRIN1/NMDAR1, modulation of receptors and neuronal functions related to sensitivity to opiates, pain and alcohol, mediation of synaptic function and cell survival after ischemia,…	7.56513
ENSG00000095970	TREM2	Triggering Receptor Expressed On Myeloid Cells 2	Protein Coding	Forms a receptor signaling complex with TYROBP which mediates signaling and cell activation following ligand binding (PubMed:10799849). Acts as a receptor for amyloid-beta protein 42, a cleavage product of the amyloid-beta precursor protein APP, and mediates its uptake and degradation by microglia (PubMed:27477018, PubMed:29518356). Binding to amyloid-beta 42 mediates microglial activation, proli…	7.55789
ENSG00000179295	PTPN11	Protein Tyrosine Phosphatase Non-Receptor Type 11	Protein Coding	Acts downstream of various receptor and cytoplasmic protein tyrosine kinases to participate in the signal transduction from the cell surface to the nucleus (PubMed:10655584, PubMed:18559669, PubMed:18829466, PubMed:26742426, PubMed:28074573). Positively regulates MAPK signal transduction pathway (PubMed:28074573). Dephosphorylates GAB1, ARHGAP35 and EGFR (PubMed:28074573). Dephosphorylates ROCK2 …	7.54478
ENSG00000108179	PPIF	Peptidylprolyl Isomerase F	Protein Coding	PPIase that catalyzes the cis-trans isomerization of proline imidic peptide bonds in oligopeptides and may therefore assist protein folding (PubMed:20676357). Involved in regulation of the mitochondrial permeability transition pore (mPTP) (PubMed:26387735). It is proposed that its association with the mPTP is masking a binding site for inhibiting inorganic phosphate (Pi) and promotes the open pro…	7.54034
ENSG00000121653	MAPK8IP1	Mitogen-Activated Protein Kinase 8 Interacting Protein 1	Protein Coding	The JNK-interacting protein (JIP) group of scaffold proteins selectively mediates JNK signaling by aggregating specific components of the MAPK cascade to form a functional JNK signaling module. Required for JNK activation in response to excitotoxic stress. Cytoplasmic MAPK8IP1 causes inhibition of JNK-regulated activity by retaining JNK in the cytoplasm and inhibiting JNK phosphorylation of c-Jun…	7.52868
ENSG00000171223	JUNB	JunB Proto-Oncogene, AP-1 Transcription Factor Subunit	Protein Coding	Transcription factor involved in regulating gene activity following the primary growth factor response. Binds to the DNA sequence 5'-TGA[GC]TCA-3'. Heterodimerizes with proteins of the FOS family to form an AP-1 transcription complex, thereby enhancing its DNA binding activity to an AP-1 consensus sequence and its transcriptional activity (By similarity). {ECO:0000250|UniProtKB:P09450}.	7.52255
ENSG00000284190	MIR21	MicroRNA 21	RNA Gene		7.52246
ENSG00000148834	GSTO1	Glutathione S-Transferase Omega 1	Protein Coding	Exhibits glutathione-dependent thiol transferase and dehydroascorbate reductase activities. Has S-(phenacyl)glutathione reductase activity. Has also glutathione S-transferase activity. Participates in the biotransformation of inorganic arsenic and reduces monomethylarsonic acid (MMA) and dimethylarsonic acid. {ECO:0000269|PubMed:10783391, ECO:0000269|PubMed:11511179, ECO:0000269|PubMed:17226937, …	7.52025
ENSG00000132386	SERPINF1	Serpin Family F Member 1	Protein Coding	Neurotrophic protein; induces extensive neuronal differentiation in retinoblastoma cells. Potent inhibitor of angiogenesis. As it does not undergo the S (stressed) to R (relaxed) conformational transition characteristic of active serpins, it exhibits no serine protease inhibitory activity. {ECO:0000269|PubMed:7592790, ECO:0000269|PubMed:8226833}.	7.50649
ENSG00000173915	ATP5MK	ATP Synthase Membrane Subunit K	Protein Coding	Mitochondrial membrane ATP synthase (F(1)F(0) ATP synthase or Complex V) produces ATP from ADP in the presence of a proton gradient across the membrane which is generated by electron transport complexes of the respiratory chain. F-type ATPases consist of two structural domains, F(1) - containing the extramembraneous catalytic core and F(0) - containing the membrane proton channel, linked together…	7.50269
ENSG00000196591	HDAC2	Histone Deacetylase 2	Protein Coding	Histone deacetylase that catalyzes the deacetylation of lysine residues on the N-terminal part of the core histones (H2A, H2B, H3 and H4) (PubMed:28497810). Histone deacetylation gives a tag for epigenetic repression and plays an important role in transcriptional regulation, cell cycle progression and developmental events (By similarity). Histone deacetylases act via the formation of large multip…	7.49842
ENSG00000132639	SNAP25	Synaptosome Associated Protein 25	Protein Coding	t-SNARE involved in the molecular regulation of neurotransmitter release. May play an important role in the synaptic function of specific neuronal systems. Associates with proteins involved in vesicle docking and membrane fusion. Regulates plasma membrane recycling through its interaction with CENPF. Modulates the gating characteristics of the delayed rectifier voltage-dependent potassium channel…	7.49682
ENSG00000083123	BCKDHB	Branched Chain Keto Acid Dehydrogenase E1 Subunit Beta	Protein Coding	Together with BCKDHA forms the heterotetrameric E1 subunit of the mitochondrial branched-chain alpha-ketoacid dehydrogenase (BCKD) complex. The BCKD complex catalyzes the multi-step oxidative decarboxylation of alpha-ketoacids derived from the branched-chain amino-acids valine, leucine and isoleucine producing CO2 and acyl-CoA which is subsequently utilized to produce energy. The E1 subunit catal…	7.4927
ENSG00000186350	RXRA	Retinoid X Receptor Alpha	Protein Coding	Receptor for retinoic acid that acts as a transcription factor (PubMed:11162439, PubMed:11915042). Forms homo- or heterodimers with retinoic acid receptors (RARs) and binds to target response elements in response to their ligands, all-trans or 9-cis retinoic acid, to regulate gene expression in various biological processes (PubMed:10195690, PubMed:11162439, PubMed:11915042, PubMed:16107141, PubMe…	7.47498
ENSG00000198886	MT-ND4	Mitochondrially Encoded NADH:Ubiquinone Oxidoreductase Core Subunit 4	Protein Coding	Core subunit of the mitochondrial membrane respiratory chain NADH dehydrogenase (Complex I) which catalyzes electron transfer from NADH through the respiratory chain, using ubiquinone as an electron acceptor (PubMed:15250827, PubMed:8344246, PubMed:8644732). Essential for the catalytic activity and assembly of complex I (PubMed:15250827, PubMed:8344246, PubMed:8644732). {ECO:0000269|PubMed:152508…	7.47101
ENSG00000148400	NOTCH1	Notch Receptor 1	Protein Coding	Functions as a receptor for membrane-bound ligands Jagged-1 (JAG1), Jagged-2 (JAG2) and Delta-1 (DLL1) to regulate cell-fate determination. Upon ligand activation through the released notch intracellular domain (NICD) it forms a transcriptional activator complex with RBPJ/RBPSUH and activates genes of the enhancer of split locus. Affects the implementation of differentiation, proliferation and ap…	7.45139
ENSG00000139180	NDUFA9	NADH:Ubiquinone Oxidoreductase Subunit A9	Protein Coding	Accessory subunit of the mitochondrial membrane respiratory chain NADH dehydrogenase (Complex I), that is believed not to be involved in catalysis. Required for proper complex I assembly (PubMed:28671271). Complex I functions in the transfer of electrons from NADH to the respiratory chain. The immediate electron acceptor for the enzyme is believed to be ubiquinone. {ECO:0000269|PubMed:22114105, E…	7.44922
ENSG00000126934	MAP2K2	Mitogen-Activated Protein Kinase Kinase 2	Protein Coding	Catalyzes the concomitant phosphorylation of a threonine and a tyrosine residue in a Thr-Glu-Tyr sequence located in MAP kinases. Activates the ERK1 and ERK2 MAP kinases (By similarity). Activates BRAF in a KSR1 or KSR2-dependent manner; by binding to KSR1 or KSR2 releases the inhibitory intramolecular interaction between KSR1 or KSR2 protein kinase and N-terminal domains which promotes KSR1 or K…	7.44531
ENSG00000184481	FOXO4	Forkhead Box O4	Protein Coding	Transcription factor involved in the regulation of the insulin signaling pathway. Binds to insulin-response elements (IREs) and can activate transcription of IGFBP1. Down-regulates expression of HIF1A and suppresses hypoxia-induced transcriptional activation of HIF1A-modulated genes. Also involved in negative regulation of the cell cycle. Involved in increased proteasome activity in embryonic ste…	7.44178
ENSG00000079805	DNM2	Dynamin 2	Protein Coding	Catalyzes the hydrolysis of GTP and utilizes this energy to mediate vesicle scission at plasma membrane during endocytosis and filament remodeling at many actin structures during organization of the actin cytoskeleton (PubMed:15731758, PubMed:19605363, PubMed:19623537, PubMed:33713620, PubMed:34744632). Plays an important role in vesicular trafficking processes, namely clathrin-mediated endocytos…	7.43698
ENSG00000004939	SLC4A1	Solute Carrier Family 4 Member 1 (Diego Blood Group)	Protein Coding	Functions both as a transporter that mediates electroneutral anion exchange across the cell membrane and as a structural protein (PubMed:10926824, PubMed:14734552, PubMed:1538405, PubMed:16227998, PubMed:20151848, PubMed:24121512, PubMed:28387307, PubMed:35835865). Component of the ankyrin-1 complex of the erythrocyte membrane; required for normal flexibility and stability of the erythrocyte memb…	7.42981
ENSG00000119421	NDUFA8	NADH:Ubiquinone Oxidoreductase Subunit A8	Protein Coding	Accessory subunit of the mitochondrial membrane respiratory chain NADH dehydrogenase (Complex I), that is believed not to be involved in catalysis (PubMed:27626371, PubMed:32385911, PubMed:33153867). Complex I functions in the transfer of electrons from NADH to the respiratory chain (PubMed:27626371). The immediate electron acceptor for the enzyme is believed to be ubiquinone (PubMed:27626371). {…	7.42926
ENSG00000140443	IGF1R	Insulin Like Growth Factor 1 Receptor	Protein Coding	Receptor tyrosine kinase which mediates actions of insulin-like growth factor 1 (IGF1). Binds IGF1 with high affinity and IGF2 and insulin (INS) with a lower affinity. The activated IGF1R is involved in cell growth and survival control. IGF1R is crucial for tumor transformation and survival of malignant cell. Ligand binding activates the receptor kinase, leading to receptor autophosphorylation, a…	7.42678
ENSG00000119899	SLC17A5	Solute Carrier Family 17 Member 5	Protein Coding	Multifunctional anion transporter that operates via two distinct transport mechanisms, namely proton-coupled anion cotransport and membrane potential-dependent anion transport (PubMed:15510212, PubMed:21781115, PubMed:22778404, PubMed:23889254). Electroneutral proton-coupled acidic monosaccharide symporter, with a sugar to proton stoichiometry of 1:1. Exports glucuronic acid and free sialic acid …	7.42295
ENSG00000145050	MANF	Mesencephalic Astrocyte Derived Neurotrophic Factor	Protein Coding	Selectively promotes the survival of dopaminergic neurons of the ventral mid-brain (PubMed:12794311). Modulates GABAergic transmission to the dopaminergic neurons of the substantia nigra (By similarity). Enhances spontaneous, as well as evoked, GABAergic inhibitory postsynaptic currents in dopaminergic neurons (By similarity). Inhibits cell proliferation and endoplasmic reticulum (ER) stress-indu…	7.42218
ENSG00000106546	AHR	Aryl Hydrocarbon Receptor	Protein Coding	Ligand-activated transcription factor that enables cells to adapt to changing conditions by sensing compounds from the environment, diet, microbiome and cellular metabolism, and which plays important roles in development, immunity and cancer (PubMed:23275542, PubMed:30373764, PubMed:32818467, PubMed:7961644). Upon ligand binding, translocates into the nucleus, where it heterodimerizes with ARNT a…	7.40896
ENSG00000148660	CAMK2G	Calcium/Calmodulin Dependent Protein Kinase II Gamma	Protein Coding	Calcium/calmodulin-dependent protein kinase that functions autonomously after Ca(2+)/calmodulin-binding and autophosphorylation, and is involved in sarcoplasmic reticulum Ca(2+) transport in skeletal muscle and may function in dendritic spine and synapse formation and neuronal plasticity (PubMed:16690701). In slow-twitch muscles, is involved in regulation of sarcoplasmic reticulum (SR) Ca(2+) tra…	7.40695
ENSG00000165806	CASP7	Caspase 7	Protein Coding	Thiol protease involved in different programmed cell death processes, such as apoptosis, pyroptosis or granzyme-mediated programmed cell death, by proteolytically cleaving target proteins (PubMed:11257230, PubMed:11257231, PubMed:11701129, PubMed:15314233, PubMed:16916640, PubMed:17646170, PubMed:18723680, PubMed:19581639, PubMed:8521391, PubMed:8567622, PubMed:8576161, PubMed:9070923). Has a mar…	7.39653
ENSG00000104918	RETN	Resistin	Protein Coding	Hormone that seems to suppress insulin ability to stimulate glucose uptake into adipose cells (By similarity). Potentially links obesity to diabetes (By similarity). Promotes chemotaxis in myeloid cells (PubMed:15064728). {ECO:0000250|UniProtKB:Q99P87, ECO:0000269|PubMed:15064728}.	7.39514
ENSG00000112038	OPRM1	Opioid Receptor Mu 1	Protein Coding	Receptor for endogenous opioids such as beta-endorphin and endomorphin (PubMed:10529478, PubMed:12589820, PubMed:7891175, PubMed:7905839, PubMed:7957926, PubMed:9689128). Receptor for natural and synthetic opioids including morphine, heroin, DAMGO, fentanyl, etorphine, buprenorphin and methadone (PubMed:10529478, PubMed:10836142, PubMed:12589820, PubMed:19300905, PubMed:7891175, PubMed:7905839, P…	7.38778
ENSG00000149968	MMP3	Matrix Metallopeptidase 3	Protein Coding	Metalloproteinase with a rather broad substrate specificity that can degrade fibronectin, laminin, gelatins of type I, III, IV, and V; collagens III, IV, X, and IX, and cartilage proteoglycans. Activates different molecules including growth factors, plasminogen or other matrix metalloproteinases such as MMP9 (PubMed:11029580, PubMed:1371271). Once released into the extracellular matrix (ECM), the…	7.37817
ENSG00000143479	DYRK3	Dual Specificity Tyrosine Phosphorylation Regulated Kinase 3	Protein Coding	Dual-specificity protein kinase that promotes disassembly of several types of membraneless organelles during mitosis, such as stress granules, nuclear speckles and pericentriolar material (PubMed:29973724). Dual-specificity tyrosine-regulated kinases (DYRKs) autophosphorylate a critical tyrosine residue in their activation loop and phosphorylate their substrate on serine and threonine residues (P…	7.36778
ENSG00000132155	RAF1	Raf-1 Proto-Oncogene, Serine/Threonine Kinase	Protein Coding	Serine/threonine-protein kinase that acts as a regulatory link between the membrane-associated Ras GTPases and the MAPK/ERK cascade, and this critical regulatory link functions as a switch determining cell fate decisions including proliferation, differentiation, apoptosis, survival and oncogenic transformation. RAF1 activation initiates a mitogen-activated protein kinase (MAPK) cascade that compr…	7.3675
ENSG00000185499	MUC1	Mucin 1, Cell Surface Associated	Protein Coding	The alpha subunit has cell adhesive properties. Can act both as an adhesion and an anti-adhesion protein. May provide a protective layer on epithelial cells against bacterial and enzyme attack.; The beta subunit contains a C-terminal domain which is involved in cell signaling, through phosphorylations and protein-protein interactions. Modulates signaling in ERK, SRC and NF-kappa-B pathways. In ac…	7.35302
ENSG00000114867	EIF4G1	Eukaryotic Translation Initiation Factor 4 Gamma 1	Protein Coding	Component of the protein complex eIF4F, which is involved in the recognition of the mRNA cap, ATP-dependent unwinding of 5'-terminal secondary structure and recruitment of mRNA to the ribosome (PubMed:29987188). Exists in two complexes, either with EIF1 or with EIF4E (mutually exclusive) (PubMed:29987188). Together with EIF1, is required for leaky scanning, in particular for avoiding cap-proximal…	7.34902
ENSG00000126267	COX6B1	Cytochrome C Oxidase Subunit 6B1	Protein Coding	Component of the cytochrome c oxidase, the last enzyme in the mitochondrial electron transport chain which drives oxidative phosphorylation. The respiratory chain contains 3 multisubunit complexes succinate dehydrogenase (complex II, CII), ubiquinol-cytochrome c oxidoreductase (cytochrome b-c1 complex, complex III, CIII) and cytochrome c oxidase (complex IV, CIV), that cooperate to transfer elect…	7.33795
ENSG00000079215	SLC1A3	Solute Carrier Family 1 Member 3	Protein Coding	Sodium-dependent, high-affinity amino acid transporter that mediates the uptake of L-glutamate and also L-aspartate and D-aspartate (PubMed:20477940, PubMed:26690923, PubMed:28032905, PubMed:28424515, PubMed:7521911, PubMed:8123008). Functions as a symporter that transports one amino acid molecule together with two or three Na(+) ions and one proton, in parallel with the counter-transport of one …	7.33751
ENSG00000124212	PTGIS	Prostaglandin I2 Synthase	Protein Coding	Catalyzes the biosynthesis and metabolism of eicosanoids. Catalyzes the isomerization of prostaglandin H2 to prostacyclin (= prostaglandin I2), a potent mediator of vasodilation and inhibitor of platelet aggregation (PubMed:12372404, PubMed:15115769, PubMed:18032380, PubMed:25623425). Additionally, displays dehydratase activity, toward hydroperoxyeicosatetraenoates (HPETEs), especially toward (15…	7.32129
ENSG00000132383	RPA1	Replication Protein A1	Protein Coding	As part of the heterotrimeric replication protein A complex (RPA/RP-A), binds and stabilizes single-stranded DNA intermediates, that form during DNA replication or upon DNA stress. It prevents their reannealing and in parallel, recruits and activates different proteins and complexes involved in DNA metabolism (PubMed:27723717, PubMed:27723720). Thereby, it plays an essential role both in DNA repl…	7.31475
ENSG00000102572	STK24	Serine/Threonine Kinase 24	Protein Coding	Serine/threonine-protein kinase that acts on both serine and threonine residues and promotes apoptosis in response to stress stimuli and caspase activation. Mediates oxidative-stress-induced cell death by modulating phosphorylation of JNK1-JNK2 (MAPK8 and MAPK9), p38 (MAPK11, MAPK12, MAPK13 and MAPK14) during oxidative stress. Plays a role in a staurosporine-induced caspase-independent apoptotic …	7.30876
ENSG00000183023	SLC8A1	Solute Carrier Family 8 Member A1	Protein Coding	Mediates the exchange of one Ca(2+) ion against three to four Na(+) ions across the cell membrane, and thereby contributes to the regulation of cytoplasmic Ca(2+) levels and Ca(2+)-dependent cellular processes (PubMed:11241183, PubMed:1374913, PubMed:1476165). Contributes to Ca(2+) transport during excitation-contraction coupling in muscle (PubMed:11241183, PubMed:1374913, PubMed:1476165). In a f…	7.30566
ENSG00000169896	ITGAM	Integrin Subunit Alpha M	Protein Coding	Integrin ITGAM/ITGB2 is implicated in various adhesive interactions of monocytes, macrophages and granulocytes as well as in mediating the uptake of complement-coated particles and pathogens (PubMed:20008295, PubMed:9558116). It is identical with CR-3, the receptor for the iC3b fragment of the third complement component. It probably recognizes the R-G-D peptide in C3b. Integrin ITGAM/ITGB2 is als…	7.29893
ENSG00000130816	DNMT1	DNA Methyltransferase 1	Protein Coding	Methylates CpG residues. Preferentially methylates hemimethylated DNA. Associates with DNA replication sites in S phase maintaining the methylation pattern in the newly synthesized strand, that is essential for epigenetic inheritance. Associates with chromatin during G2 and M phases to maintain DNA methylation independently of replication. It is responsible for maintaining methylation patterns es…	7.29423
ENSG00000103335	PIEZO1	Piezo Type Mechanosensitive Ion Channel Component 1 (Er Blood Group)	Protein Coding	Pore-forming subunit of a mechanosensitive non-specific cation channel (PubMed:23479567, PubMed:23695678, PubMed:25955826). Conductance to monovalent alkali ions is highest for K(+), intermediate for Na(+) and lowest for Li(+). Divalent ions except for Mn(2+) permeate the channel but more slowly than the monovalent ions and they also reduce K(+) currents (PubMed:25955826). Generates currents char…	7.29272
ENSG00000102755	FLT1	Fms Related Receptor Tyrosine Kinase 1	Protein Coding	Tyrosine-protein kinase that acts as a cell-surface receptor for VEGFA, VEGFB and PGF, and plays an essential role in the development of embryonic vasculature, the regulation of angiogenesis, cell survival, cell migration, macrophage function, chemotaxis, and cancer cell invasion. Acts as a positive regulator of postnatal retinal hyaloid vessel regression (By similarity). May play an essential ro…	7.29221
ENSG00000133703	KRAS	KRAS Proto-Oncogene, GTPase	Protein Coding	Ras proteins bind GDP/GTP and possess intrinsic GTPase activity (PubMed:20949621). Plays an important role in the regulation of cell proliferation (PubMed:22711838, PubMed:23698361). Plays a role in promoting oncogenic events by inducing transcriptional silencing of tumor suppressor genes (TSGs) in colorectal cancer (CRC) cells in a ZNF304-dependent manner (PubMed:24623306). {ECO:0000269|PubMed:2…	7.28965
ENSG00000256053	COA8	Cytochrome C Oxidase Assembly Factor 8	Protein Coding	Required for cytochrome c complex (COX) IV assembly and function Protects COX assembly from oxidation-induced degradation, COX being the terminal component of the mitochondrial respiratory chain. {ECO:0000269|PubMed:25175347, ECO:0000269|PubMed:30552096}.	7.28341
ENSG00000160870	CYP3A7	Cytochrome P450 Family 3 Subfamily A Member 7	Protein Coding	A cytochrome P450 monooxygenase involved in the metabolism of steroid hormones and vitamins during embryogenesis (PubMed:11093772, PubMed:12865317, PubMed:14559847, PubMed:17178770, PubMed:9555064). Mechanistically, uses molecular oxygen inserting one oxygen atom into a substrate, and reducing the second into a water molecule, with two electrons provided by NADPH via cytochrome P450 reductase (NA…	7.2825
ENSG00000135341	MAP3K7	Mitogen-Activated Protein Kinase Kinase Kinase 7	Protein Coding	Serine/threonine kinase which acts as an essential component of the MAP kinase signal transduction pathway (PubMed:10094049, PubMed:11460167, PubMed:12589052, PubMed:16845370, PubMed:16893890, PubMed:21512573, PubMed:8663074, PubMed:9079627). Plays an important role in the cascades of cellular responses evoked by changes in the environment (PubMed:10094049, PubMed:11460167, PubMed:12589052, PubMe…	7.27721
ENSG00000163739	CXCL1	C-X-C Motif Chemokine Ligand 1	Protein Coding	Has chemotactic activity for neutrophils. May play a role in inflammation and exerts its effects on endothelial cells in an autocrine fashion. In vitro, the processed forms GRO-alpha(4-73), GRO-alpha(5-73) and GRO-alpha(6-73) show a 30-fold higher chemotactic activity. {ECO:0000269|PubMed:10095777}.	7.27664
ENSG00000100075	SLC25A1	Solute Carrier Family 25 Member 1	Protein Coding	Mitochondrial electroneutral antiporter that exports citrate from the mitochondria into the cytosol in exchange for malate (PubMed:29031613, PubMed:29238895). Also able to mediate the exchange of citrate for isocitrate, phosphoenolpyruvate, cis-aconitate and to a lesser extend cis-aconitate, maleate and succinate (PubMed:29031613). In the cytoplasm citrate is important in the regulation of glycol…	7.27624
ENSG00000168398	BDKRB2	Bradykinin Receptor B2	Protein Coding	Receptor for bradykinin. It is associated with G proteins that activate a phosphatidylinositol-calcium second messenger system. {ECO:0000269|PubMed:1314587, ECO:0000269|PubMed:1329734}.	7.27198
ENSG00000177463	NR2C2	Nuclear Receptor Subfamily 2 Group C Member 2	Protein Coding	Orphan nuclear receptor that can act as a repressor or activator of transcription. An important repressor of nuclear receptor signaling pathways such as retinoic acid receptor, retinoid X, vitamin D3 receptor, thyroid hormone receptor and estrogen receptor pathways. May regulate gene expression during the late phase of spermatogenesis. Together with NR2C1, forms the core of the DRED (direct repea…	7.26055
ENSG00000181163	NPM1	Nucleophosmin 1	Protein Coding	Involved in diverse cellular processes such as ribosome biogenesis, centrosome duplication, protein chaperoning, histone assembly, cell proliferation, and regulation of tumor suppressors p53/TP53 and ARF. Binds ribosome presumably to drive ribosome nuclear export. Associated with nucleolar ribonucleoprotein structures and bind single-stranded nucleic acids. Acts as a chaperonin for the core histo…	7.25684
ENSG00000175104	TRAF6	TNF Receptor Associated Factor 6	Protein Coding	E3 ubiquitin ligase that, together with UBE2N and UBE2V1, mediates the synthesis of 'Lys-63'-linked-polyubiquitin chains conjugated to proteins, such as ECSIT, IKBKG, IRAK1, AKT1 and AKT2 (PubMed:11057907, PubMed:18347055, PubMed:19465916, PubMed:19713527, PubMed:31620128). Also mediates ubiquitination of free/unanchored polyubiquitin chain that leads to MAP3K7 activation (PubMed:19675569). Leads…	7.2545
ENSG00000038945	MSR1	Macrophage Scavenger Receptor 1	Protein Coding	Membrane glycoproteins implicated in the pathologic deposition of cholesterol in arterial walls during atherogenesis. Two types of receptor subunits exist. These receptors mediate the endocytosis of a diverse group of macromolecules, including modified low density lipoproteins (LDL) (PubMed:2251254). Isoform III does not internalize acetylated LDL (PubMed:9548586). {ECO:0000269|PubMed:2251254, EC…	7.25441
ENSG00000106153	CHCHD2	Coiled-Coil-Helix-Coiled-Coil-Helix Domain Containing 2	Protein Coding	Transcription factor. Binds to the oxygen responsive element of COX4I2 and activates its transcription under hypoxia conditions (4% oxygen), as well as normoxia conditions (20% oxygen) (PubMed:23303788). {ECO:0000269|PubMed:23303788}.	7.24707
ENSG00000092529	CAPN3	Calpain 3	Protein Coding	Calcium-regulated non-lysosomal thiol-protease. Proteolytically cleaves CTBP1 at 'His-409'. Mediates, with UTP25, the proteasome-independent degradation of p53/TP53 (PubMed:23357851, PubMed:27657329). {ECO:0000269|PubMed:23357851, ECO:0000269|PubMed:23707407, ECO:0000269|PubMed:27657329}.	7.23144
ENSG00000140718	FTO	FTO Alpha-Ketoglutarate Dependent Dioxygenase	Protein Coding	RNA demethylase that mediates oxidative demethylation of different RNA species, such as mRNAs, tRNAs and snRNAs, and acts as a regulator of fat mass, adipogenesis and energy homeostasis (PubMed:22002720, PubMed:25452335, PubMed:26457839, PubMed:26458103, PubMed:28002401, PubMed:30197295). Specifically demethylates N(6)-methyladenosine (m6A) RNA, the most prevalent internal modification of messeng…	7.21533
ENSG00000139687	RB1	RB Transcriptional Corepressor 1	Protein Coding	Tumor suppressor that is a key regulator of the G1/S transition of the cell cycle (PubMed:10499802). The hypophosphorylated form binds transcription regulators of the E2F family, preventing transcription of E2F-responsive genes (PubMed:10499802). Both physically blocks E2Fs transactivating domain and recruits chromatin-modifying enzymes that actively repress transcription (PubMed:10499802). Cycli…	7.21388
ENSG00000161570	CCL5	C-C Motif Chemokine Ligand 5	Protein Coding	Chemoattractant for blood monocytes, memory T-helper cells and eosinophils. Causes the release of histamine from basophils and activates eosinophils. May activate several chemokine receptors including CCR1, CCR3, CCR4 and CCR5. One of the major HIV-suppressive factors produced by CD8+ T-cells. Recombinant RANTES protein induces a dose-dependent inhibition of different strains of HIV-1, HIV-2, and…	7.21212
ENSG00000184371	CSF1	Colony Stimulating Factor 1	Protein Coding	Cytokine that plays an essential role in the regulation of survival, proliferation and differentiation of hematopoietic precursor cells, especially mononuclear phagocytes, such as macrophages and monocytes. Promotes the release of pro-inflammatory chemokines, and thereby plays an important role in innate immunity and in inflammatory processes. Plays an important role in the regulation of osteocla…	7.21145
ENSG00000106927	AMBP	Alpha-1-Microglobulin/Bikunin Precursor	Protein Coding	[Alpha-1-microglobulin]: Antioxidant and tissue repair protein with reductase, heme-binding and radical-scavenging activities. Removes and protects against harmful oxidants and repairs macromolecules in intravascular and extravascular spaces and in intracellular compartments (PubMed:11877257, PubMed:15683711, PubMed:22096585, PubMed:23157686, PubMed:23642167, PubMed:25698971, PubMed:32092412, Pub…	7.20176
ENSG00000120868	APAF1	Apoptotic Peptidase Activating Factor 1	Protein Coding	Oligomeric Apaf-1 mediates the cytochrome c-dependent autocatalytic activation of pro-caspase-9 (Apaf-3), leading to the activation of caspase-3 and apoptosis. This activation requires ATP. Isoform 6 is less effective in inducing apoptosis. {ECO:0000269|PubMed:10393175, ECO:0000269|PubMed:12804598}.	7.19354
ENSG00000087085	ACHE	Acetylcholinesterase (Yt Blood Group)	Protein Coding	Hydrolyzes rapidly the acetylcholine neurotransmitter released into the synaptic cleft allowing to terminate the signal transduction at the neuromuscular junction. Role in neuronal apoptosis. {ECO:0000269|PubMed:11985878, ECO:0000269|PubMed:1517212, ECO:0000269|PubMed:1748670, ECO:0000269|PubMed:2714437}.	7.19283
ENSG00000130513	GDF15	Growth Differentiation Factor 15	Protein Coding	Hormone produced in response to various stresses to confer information about those stresses to the brain, and trigger an aversive response, characterized by nausea, vomitting, and/or loss of appetite (PubMed:23468844, PubMed:24971956, PubMed:28846097, PubMed:28846098, PubMed:28846099, PubMed:28953886, PubMed:29046435, PubMed:30639358, PubMed:31875646, PubMed:33589633, PubMed:38092039). The aversi…	7.19236
ENSG00000096696	DSP	Desmoplakin	Protein Coding	Major high molecular weight protein of desmosomes. Regulates profibrotic gene expression in cardiomyocytes via activation of the MAPK14/p38 MAPK signaling cascade and increase in TGFB1 protein abundance (By similarity). {ECO:0000250|UniProtKB:F1LMV6}.	7.19213
ENSG00000095015	MAP3K1	Mitogen-Activated Protein Kinase Kinase Kinase 1	Protein Coding	Component of a protein kinase signal transduction cascade (PubMed:9808624). Activates the ERK and JNK kinase pathways by phosphorylation of MAP2K1 and MAP2K4 (PubMed:9808624). May phosphorylate the MAPK8/JNK1 kinase (PubMed:17761173). Activates CHUK and IKBKB, the central protein kinases of the NF-kappa-B pathway (PubMed:9808624). {ECO:0000269|PubMed:17761173, ECO:0000269|PubMed:9808624}.	7.19117
ENSG00000105835	NAMPT	Nicotinamide Phosphoribosyltransferase	Protein Coding	Catalyzes the condensation of nicotinamide with 5-phosphoribosyl-1-pyrophosphate to yield nicotinamide mononucleotide, an intermediate in the biosynthesis of NAD. It is the rate limiting component in the mammalian NAD biosynthesis pathway. The secreted form behaves both as a cytokine with immunomodulating properties and an adipokine with anti-diabetic properties, it has no enzymatic activity, par…	7.19011
ENSG00000125356	NDUFA1	NADH:Ubiquinone Oxidoreductase Subunit A1	Protein Coding	Accessory subunit of the mitochondrial membrane respiratory chain NADH dehydrogenase (Complex I), that is believed not to be involved in catalysis. Complex I functions in the transfer of electrons from NADH to the respiratory chain. The immediate electron acceptor for the enzyme is believed to be ubiquinone. {ECO:0000269|PubMed:27626371}.	7.18263
ENSG00000072274	TFRC	Transferrin Receptor	Protein Coding	Cellular uptake of iron occurs via receptor-mediated endocytosis of ligand-occupied transferrin receptor into specialized endosomes (PubMed:26214738). Endosomal acidification leads to iron release. The apotransferrin-receptor complex is then recycled to the cell surface with a return to neutral pH and the concomitant loss of affinity of apotransferrin for its receptor. Transferrin receptor is nec…	7.18212
ENSG00000026025	VIM	Vimentin	Protein Coding	Vimentins are class-III intermediate filaments found in various non-epithelial cells, especially mesenchymal cells. Vimentin is attached to the nucleus, endoplasmic reticulum, and mitochondria, either laterally or terminally. {ECO:0000250|UniProtKB:P31000}.; Involved with LARP6 in the stabilization of type I collagen mRNAs for CO1A1 and CO1A2. {ECO:0000269|PubMed:21746880}.	7.1806
ENSG00000115758	ODC1	Ornithine Decarboxylase 1	Protein Coding	Catalyzes the first and rate-limiting step of polyamine biosynthesis that converts ornithine into putrescine, which is the precursor for the polyamines, spermidine and spermine. Polyamines are essential for cell proliferation and are implicated in cellular processes, ranging from DNA replication to apoptosis. {ECO:0000269|PubMed:17900240}.	7.17576
ENSG00000110721	CHKA	Choline Kinase Alpha	Protein Coding	Plays a key role in phospholipid biosynthesis by catalyzing the phosphorylation of free choline to phosphocholine, the first step in phosphatidylcholine biosynthesis (PubMed:17007874, PubMed:19915674, PubMed:34077757). Also phosphorylates ethanolamine, thereby contributing to phosphatidylethanolamine biosynthesis (PubMed:17007874, PubMed:19915674). Has higher activity with choline (PubMed:1700787…	7.17036
ENSG00000138685	FGF2	Fibroblast Growth Factor 2	Protein Coding	Acts as a ligand for FGFR1, FGFR2, FGFR3 and FGFR4 (PubMed:8663044). Also acts as an integrin ligand which is required for FGF2 signaling (PubMed:28302677). Binds to integrin ITGAV:ITGB3 (PubMed:28302677). Plays an important role in the regulation of cell survival, cell division, cell differentiation and cell migration (PubMed:28302677, PubMed:8663044). Functions as a potent mitogen in vitro (Pub…	7.16879
ENSG00000142319	SLC6A3	Solute Carrier Family 6 Member 3	Protein Coding	Mediates sodium- and chloride-dependent transport of dopamine (PubMed:10375632, PubMed:11093780, PubMed:1406597, PubMed:15505207, PubMed:19478460, PubMed:8302271). Also mediates sodium- and chloride-dependent transport of norepinephrine (also known as noradrenaline) (By similarity). Regulator of light-dependent retinal hyaloid vessel regression, downstream of OPN5 signaling (By similarity). {ECO:…	7.1623
ENSG00000150093	ITGB1	Integrin Subunit Beta 1	Protein Coding	Integrins alpha-1/beta-1, alpha-2/beta-1, alpha-10/beta-1 and alpha-11/beta-1 are receptors for collagen. Integrins alpha-1/beta-1 and alpha-2/beta-2 recognize the proline-hydroxylated sequence G-F-P-G-E-R in collagen. Integrins alpha-2/beta-1, alpha-3/beta-1, alpha-4/beta-1, alpha-5/beta-1, alpha-8/beta-1, alpha-10/beta-1, alpha-11/beta-1 and alpha-V/beta-1 are receptors for fibronectin. Alpha-4…	7.16077
ENSG00000167136	ENDOG	Endonuclease G	Protein Coding	Endonuclease that preferentially catalyzes the cleavage of double-stranded 5-hydroxymethylcytosine (5hmC)-modified DNA (PubMed:25355512). The 5hmC-modified nucleotide does not increase the binding affinity, but instead increases the efficiency of cutting and specifies the site of cleavage for the modified DNAs (By similarity). Shows significantly higher affinity for four-stranded Holliday junctio…	7.15846
ENSG00000130414	NDUFA10	NADH:Ubiquinone Oxidoreductase Subunit A10	Protein Coding	Accessory subunit of the mitochondrial membrane respiratory chain NADH dehydrogenase (Complex I), that is believed not to be involved in catalysis. Complex I functions in the transfer of electrons from NADH to the respiratory chain. The immediate electron acceptor for the enzyme is believed to be ubiquinone. {ECO:0000269|PubMed:27626371}.	7.15692
ENSG00000173175	ADCY5	Adenylate Cyclase 5	Protein Coding	Catalyzes the formation of the signaling molecule cAMP in response to G-protein signaling (PubMed:15385642, PubMed:24700542, PubMed:26206488). Mediates signaling downstream of ADRB1 (PubMed:24700542). Regulates the increase of free cytosolic Ca(2+) in response to increased blood glucose levels and contributes to the regulation of Ca(2+)-dependent insulin secretion (PubMed:24740569). {ECO:0000269|…	7.15016
ENSG00000151552	QDPR	Quinoid Dihydropteridine Reductase	Protein Coding	Catalyzes the conversion of quinonoid dihydrobiopterin into tetrahydrobiopterin. {ECO:0000269|PubMed:3033643, ECO:0000269|PubMed:8262916}.	7.14355
ENSG00000177885	GRB2	Growth Factor Receptor Bound Protein 2	Protein Coding	Adapter protein that provides a critical link between cell surface growth factor receptors and the Ras signaling pathway. {ECO:0000269|PubMed:1322798, ECO:0000269|PubMed:19815557}.; [Isoform 2]: Does not bind to phosphorylated epidermal growth factor receptor (EGFR) but inhibits EGF-induced transactivation of a RAS-responsive element. Acts as a dominant negative protein over GRB2 and by suppressi…	7.14199
ENSG00000101017	CD40	CD40 Molecule	Protein Coding	Receptor for TNFSF5/CD40LG (PubMed:31331973). Transduces TRAF6- and MAP3K8-mediated signals that activate ERK in macrophages and B cells, leading to induction of immunoglobulin secretion (By similarity). {ECO:0000250|UniProtKB:P27512, ECO:0000269|PubMed:31331973}.	7.13779
ENSG00000087470	DNM1L	Dynamin 1 Like	Protein Coding	Functions in mitochondrial and peroxisomal division (PubMed:11514614, PubMed:12499366, PubMed:17301055, PubMed:17460227, PubMed:17553808, PubMed:18695047, PubMed:18838687, PubMed:19342591, PubMed:19411255, PubMed:19638400, PubMed:23283981, PubMed:23530241, PubMed:23921378, PubMed:26992161, PubMed:27145208, PubMed:27145933, PubMed:27301544, PubMed:27328748, PubMed:29478834, PubMed:32439975, PubMed…	7.12582
ENSG00000113161	HMGCR	3-Hydroxy-3-Methylglutaryl-CoA Reductase	Protein Coding	Catalyzes the conversion of (3S)-hydroxy-3-methylglutaryl-CoA (HMG-CoA) to mevalonic acid, the rate-limiting step in the synthesis of cholesterol and other isoprenoids, thus plays a critical role in cellular cholesterol homeostasis (PubMed:21357570, PubMed:2991281, PubMed:36745799, PubMed:6995544). HMGCR is the main target of statins, a class of cholesterol-lowering drugs (PubMed:11349148, PubMed…	7.12387
ENSG00000239732	TLR9	Toll Like Receptor 9	Protein Coding	Key component of innate and adaptive immunity. TLRs (Toll-like receptors) control host immune response against pathogens through recognition of molecular patterns specific to microorganisms. TLR9 is a nucleotide-sensing TLR which is activated by unmethylated cytidine-phosphate-guanosine (CpG) dinucleotides (PubMed:14716310). Acts via MYD88 and TRAF6, leading to NF-kappa-B activation, cytokine sec…	7.1228
ENSG00000080819	CPOX	Coproporphyrinogen Oxidase	Protein Coding	Catalyzes the aerobic oxidative decarboxylation of propionate groups of rings A and B of coproporphyrinogen-III to yield the vinyl groups in protoporphyrinogen-IX and participates to the sixth step in the heme biosynthetic pathway. {ECO:0000269|PubMed:8159699}.	7.11769
ENSG00000187048	CYP4A11	Cytochrome P450 Family 4 Subfamily A Member 11	Protein Coding	A cytochrome P450 monooxygenase involved in the metabolism of fatty acids and their oxygenated derivatives (oxylipins) (PubMed:10553002, PubMed:10660572, PubMed:15611369, PubMed:1739747, PubMed:7679927, PubMed:8914854). Mechanistically, uses molecular oxygen inserting one oxygen atom into a substrate, and reducing the second into a water molecule, with two electrons provided by NADPH via cytochro…	7.11453
ENSG00000196139	AKR1C3	Aldo-Keto Reductase Family 1 Member C3	Protein Coding	Cytosolic aldo-keto reductase that catalyzes the NADH and NADPH-dependent reduction of ketosteroids to hydroxysteroids. Acts as a NAD(P)(H)-dependent 3-, 17- and 20-ketosteroid reductase on the steroid nucleus and side chain and regulates the metabolism of androgens, estrogens and progesterone (PubMed:10622721, PubMed:11165022, PubMed:7650035, PubMed:9415401, PubMed:9927279). Displays the ability…	7.10882
ENSG00000124172	ATP5F1E	ATP Synthase F1 Subunit Epsilon	Protein Coding	Mitochondrial membrane ATP synthase (F(1)F(0) ATP synthase or Complex V) produces ATP from ADP in the presence of a proton gradient across the membrane which is generated by electron transport complexes of the respiratory chain. F-type ATPases consist of two structural domains, F(1) - containing the extramembraneous catalytic core, and F(0) - containing the membrane proton channel, linked togethe…	7.08723
ENSG00000143384	MCL1	MCL1 Apoptosis Regulator, BCL2 Family Member	Protein Coding	Involved in the regulation of apoptosis versus cell survival, and in the maintenance of viability but not of proliferation. Mediates its effects by interactions with a number of other regulators of apoptosis. Isoform 1 inhibits apoptosis. Isoform 2 promotes apoptosis. {ECO:0000269|PubMed:10766760, ECO:0000269|PubMed:16543145}.	7.07369
ENSG00000100243	CYB5R3	Cytochrome B5 Reductase 3	Protein Coding	Catalyzes the reduction of two molecules of cytochrome b5 using NADH as the electron donor. {ECO:0000269|PubMed:10807796, ECO:0000269|PubMed:1400360, ECO:0000269|PubMed:15953014, ECO:0000269|PubMed:1898726, ECO:0000269|PubMed:2019583, ECO:0000269|PubMed:8119939, ECO:0000269|PubMed:9639531}.	7.07163
ENSG00000213585	VDAC1	Voltage Dependent Anion Channel 1	Protein Coding	Forms a channel through the mitochondrial outer membrane and also the plasma membrane. The channel at the outer mitochondrial membrane allows diffusion of small hydrophilic molecules; in the plasma membrane it is involved in cell volume regulation and apoptosis. It adopts an open conformation at low or zero membrane potential and a closed conformation at potentials above 30-40 mV. The open state …	7.06911
ENSG00000198786	MT-ND5	Mitochondrially Encoded NADH:Ubiquinone Oxidoreductase Core Subunit 5	Protein Coding	Core subunit of the mitochondrial membrane respiratory chain NADH dehydrogenase (Complex I) which catalyzes electron transfer from NADH through the respiratory chain, using ubiquinone as an electron acceptor (PubMed:15250827). Essential for the catalytic activity and assembly of complex I (PubMed:15250827). {ECO:0000269|PubMed:15250827}.	7.06877
ENSG00000101966	XIAP	X-Linked Inhibitor Of Apoptosis	Protein Coding	Multi-functional protein which regulates not only caspases and apoptosis, but also modulates inflammatory signaling and immunity, copper homeostasis, mitogenic kinase signaling, cell proliferation, as well as cell invasion and metastasis (PubMed:11257230, PubMed:11257231, PubMed:11447297, PubMed:12121969, PubMed:12620238, PubMed:17560374, PubMed:17967870, PubMed:19473982, PubMed:20154138, PubMed:…	7.06863
ENSG00000091483	FH	Fumarate Hydratase	Protein Coding	Catalyzes the reversible stereospecific interconversion of fumarate to L-malate (PubMed:30761759). Experiments in other species have demonstrated that specific isoforms of this protein act in defined pathways and favor one direction over the other (Probable). {ECO:0000269|PubMed:30761759, ECO:0000305}.; [Isoform Mitochondrial]: Catalyzes the hydration of fumarate to L-malate in the tricarboxylic …	7.05521
ENSG00000124721	DNAH8	Dynein Axonemal Heavy Chain 8	Protein Coding	Force generating protein component of the outer dynein arms (ODAs) in the sperm flagellum. Produces force towards the minus ends of microtubules. Dynein has ATPase activity; the force-producing power stroke is thought to occur on release of ADP. Involved in sperm motility; implicated in sperm flagellar assembly. {ECO:0000269|PubMed:32619401}.	7.0531
ENSG00000152402	GUCY1A2	Guanylate Cyclase 1 Soluble Subunit Alpha 2	Protein Coding	Has guanylyl cyclase on binding to the beta-1 subunit.; Isoform 2 acts as a negative regulator of guanylyl cyclase activity as it forms non-functional heterodimers with the beta subunits.	7.04525
ENSG00000131435	PDLIM4	PDZ And LIM Domain 4	Protein Coding	[Isoform 1]: Suppresses SRC activation by recognizing and binding to active SRC and facilitating PTPN13-mediated dephosphorylation of SRC 'Tyr-419' leading to its inactivation. Inactivated SRC dissociates from this protein allowing the initiation of a new SRC inactivation cycle (PubMed:19307596). Involved in reorganization of the actin cytoskeleton (PubMed:21636573). In nonmuscle cells, binds to …	7.04273
ENSG00000070159	PTPN3	Protein Tyrosine Phosphatase Non-Receptor Type 3	Protein Coding	May act at junctions between the membrane and the cytoskeleton. Possesses tyrosine phosphatase activity.	7.04196
ENSG00000160307	S100B	S100 Calcium Binding Protein B	Protein Coding	Small zinc- and- and calcium-binding protein that is highly expressed in astrocytes and constitutes one of the most abundant soluble proteins in brain (PubMed:20950652, PubMed:6487634). Weakly binds calcium but binds zinc very tightly-distinct binding sites with different affinities exist for both ions on each monomer (PubMed:20950652, PubMed:6487634). Physiological concentrations of potassium io…	7.03979
ENSG00000141564	RPTOR	Regulatory Associated Protein Of MTOR Complex 1	Protein Coding	Component of the mechanistic target of rapamycin complex 1 (mTORC1), an evolutionarily conserved central nutrient sensor that stimulates anabolic reactions and macromolecule biosynthesis to promote cellular biomass generation and growth (PubMed:12150925, PubMed:12150926, PubMed:12747827, PubMed:24403073, PubMed:26588989, PubMed:32561715, PubMed:37541260). In response to nutrients, growth factors …	7.02916
ENSG00000121858	TNFSF10	TNF Superfamily Member 10	Protein Coding	Cytokine that binds to TNFRSF10A/TRAILR1, TNFRSF10B/TRAILR2, TNFRSF10C/TRAILR3, TNFRSF10D/TRAILR4 and possibly also to TNFRSF11B/OPG (PubMed:10549288, PubMed:26457518). Induces apoptosis. Its activity may be modulated by binding to the decoy receptors TNFRSF10C/TRAILR3, TNFRSF10D/TRAILR4 and TNFRSF11B/OPG that cannot induce apoptosis. {ECO:0000269|PubMed:10549288, ECO:0000269|PubMed:26457518}.	7.02846
ENSG00000100412	ACO2	Aconitase 2	Protein Coding	Catalyzes the isomerization of citrate to isocitrate via cis-aconitate. {ECO:0000250|UniProtKB:P16276}.	7.02398
ENSG00000166136	NDUFB8	NADH:Ubiquinone Oxidoreductase Subunit B8	Protein Coding	Accessory subunit of the mitochondrial membrane respiratory chain NADH dehydrogenase (Complex I), that is believed not to be involved in catalysis. Complex I functions in the transfer of electrons from NADH to the respiratory chain. The immediate electron acceptor for the enzyme is believed to be ubiquinone. {ECO:0000269|PubMed:27626371}.	7.02188
ENSG00000227345	PARG	Poly(ADP-Ribose) Glycohydrolase	Protein Coding	Poly(ADP-ribose) glycohydrolase that degrades poly(ADP-ribose) by hydrolyzing the ribose-ribose bonds present in poly(ADP-ribose) (PubMed:15450800, PubMed:21892188, PubMed:23102699, PubMed:23474714, PubMed:33186521, PubMed:34019811, PubMed:34321462). PARG acts both as an endo- and exoglycosidase, releasing poly(ADP-ribose) of different length as well as ADP-ribose monomers (PubMed:23102699, PubMe…	7.01877
ENSG00000163283	ALPP	Alkaline Phosphatase, Placental	Protein Coding	Alkaline phosphatase that can hydrolyze various phosphate compounds. {ECO:0000269|PubMed:1939159, ECO:0000269|PubMed:25775211}.	7.01795
ENSG00000159200	RCAN1	Regulator Of Calcineurin 1	Protein Coding	Inhibits calcineurin-dependent transcriptional responses by binding to the catalytic domain of calcineurin A (PubMed:12809556). Could play a role during central nervous system development (By similarity). {ECO:0000250|UniProtKB:Q9JHG6, ECO:0000269|PubMed:12809556}.	7.0162
ENSG00000167004	PDIA3	Protein Disulfide Isomerase Family A Member 3	Protein Coding	Protein disulfide isomerase that catalyzes the formation, isomerization, and reduction or oxidation of disulfide bonds in client proteins and functions as a protein folding chaperone (PubMed:11825568, PubMed:16193070, PubMed:27897272, PubMed:36104323, PubMed:7487104). Core component of the major histocompatibility complex class I (MHC I) peptide loading complex where it functions as an essential …	7.01372
ENSG00000124181	PLCG1	Phospholipase C Gamma 1	Protein Coding	Mediates the production of the second messenger molecules diacylglycerol (DAG) and inositol 1,4,5-trisphosphate (IP3). Plays an important role in the regulation of intracellular signaling cascades. Becomes activated in response to ligand-mediated activation of receptor-type tyrosine kinases, such as PDGFRA, PDGFRB, EGFR, FGFR1, FGFR2, FGFR3 and FGFR4 (By similarity). Plays a role in actin reorgan…	7.01023
ENSG00000186318	BACE1	Beta-Secretase 1	Protein Coding	Responsible for the proteolytic processing of the amyloid precursor protein (APP). Cleaves at the N-terminus of the A-beta peptide sequence, between residues 671 and 672 of APP, leads to the generation and extracellular release of beta-cleaved soluble APP, and a corresponding cell-associated C-terminal fragment which is later released by gamma-secretase (PubMed:10656250, PubMed:10677483, PubMed:2…	7.00016

## Sheet: ST3
Supplementary Table S3. SMR and colocalization results of the association between expression of OS-related genes and diabetes mellitus and microvascular complications (FDR < 0.05 and P-HEIDI > 0.01)
Outcome	Source	Probe	Probe Chr.	Gene	Probe base pair	topSNP	SNP Chr.	SNP base pair	Effect allele	Other allele	Effect allele frequence	GWAS association			eQTL association			SMR association			HEIDI Test		OR (95% CI)	FDR adjustment	Colocalization
												β	SE	P	β	SE	P	β	SE	P	P	No. of SNPs
T2D	Blood	ENSG00000072778	17	ACADVL	7124518	rs507506	17	7118322	A	G	0.416501	-0.0278507	0.00705616	7.91371e-05	0.321665	0.00795066	0	-0.086583	0.0220405	8.55289e-05	0.348629	20	0.917(0.878,0.958)	0.00331852	4.51593e-06
T2D	Blood	ENSG00000148926	11	ADM	10327585	rs7107290	11	10294772	G	A	0.445328	-0.0226374	0.00683456	0.000925657	-0.336872	0.00772457	0	0.0671989	0.0203468	0.000957643	0.0499816	20	1.07(1.028,1.113)	0.0214365	0.341598
T2D	Blood	ENSG00000153162	6	BMP6	7804342	rs9406052	6	7700988	C	T	0.457256	-0.024856	0.00683162	0.000274359	0.120538	0.00793933	4.62539e-52	-0.206209	0.0582807	0.000402871	0.0868683	20	0.814(0.726,0.912)	0.0111653	2.2521e-13
T2D	Blood	ENSG00000108561	17	C1QBP	5344123	rs77851364	17	5407269	T	C	0.0596421	-0.0451942	0.0136439	0.000924954	-0.114682	0.0183962	4.5467e-10	0.394083	0.134723	0.00344317	0.0139751	20	1.483(1.139,1.931)	0.0476565	0.43511
T2D	Blood	ENSG00000092529	15	CAPN3	42672408	rs77215191	15	42503678	T	C	0.0178926	0.0835978	0.0285529	0.0034135	1.10133	0.040514	1.00684e-162	0.0759063	0.0260758	0.0036029	0.250441	17	1.079(1.025,1.135)	0.0476565	0.312538
T2D	Blood	ENSG00000164305	4	CASP3	185559756	rs72689261	4	185590897	A	C	0.115308	-0.0343004	0.0100814	0.000668082	-0.489507	0.0118499	0	0.0700713	0.0206647	0.000696729	0.1182	20	1.073(1.03,1.117)	0.0176303	0.000212219
T2D	Blood	ENSG00000165806	10	CASP7	115464802	rs4353229	10	115489589	C	T	0.254473	-0.023337	0.00756892	0.00204739	-0.592229	0.00830595	0	0.0394054	0.0127923	0.00206731	0.285229	20	1.04(1.014,1.067)	0.0378704	4.0658e-201
T2D	Blood	ENSG00000107175	9	CREB3	35734666	rs1570249	9	35752252	A	G	0.4334	-0.0219376	0.00684664	0.00135466	-0.072643	0.00799294	1.00511e-19	0.301992	0.0999364	0.00251242	0.107556	20	1.353(1.112,1.645)	0.0395196	0.189194
T2D	Blood	ENSG00000130649	10	CYP2E1	135354317	rs12253520	10	135235321	A	C	0.22167	0.0394512	0.00850594	3.51666e-06	-0.1495	0.01037	4.06901e-47	-0.263888	0.059768	1.00912e-05	0.0127233	20	0.768(0.683,0.864)	0.000607248	0.96444
T2D	Blood	ENSG00000213722	6	DDAH2	31696604	rs9267576	6	31812038	T	G	0.107356	-0.0297557	0.00998882	0.00289281	0.423021	0.0176535	6.86192e-127	-0.070341	0.0237948	0.0031151	0.0710524	20	0.932(0.89,0.977)	0.0453247	3.2861e-05
T2D	Blood	ENSG00000113790	3	EHHADH	184954095	rs7429119	3	185001311	T	C	0.16004	0.0439103	0.00934262	2.60166e-06	-0.279253	0.0106752	7.78536e-151	-0.157242	0.0339915	3.72929e-06	0.425855	20	0.854(0.799,0.913)	0.000327165	7.15222e-31
T2D	Blood	ENSG00000138757	4	G3BP2	76608837	rs1512740	4	76590015	C	T	0.375746	0.0298316	0.00708935	2.57703e-05	-0.456679	0.00784979	0	-0.0653229	0.0155643	2.70496e-05	0.193679	20	0.937(0.909,0.966)	0.00131191	0.906563
T2D	Blood	ENSG00000233276	3	GPX1	49395321	rs11130203	3	49575367	A	G	0.333002	-0.0229115	0.00690368	0.000904253	-0.111313	0.00901232	4.79898e-35	0.20583	0.0642203	0.00135037	0.249849	20	1.229(1.083,1.393)	0.0280685	0.0993889
T2D	Blood	ENSG00000213366	1	GSTM2	110231408	rs687643	1	110212534	C	T	0.494036	-0.021408	0.00683946	0.00174763	-0.375195	0.0090028	0	0.0570583	0.0182804	0.00180066	0.0789195	20	1.059(1.021,1.097)	0.0349329	0.186912
T2D	Blood	ENSG00000113161	5	HMGCR	74645041	rs6453133	5	74692776	G	A	0.289264	-0.033964	0.00723602	2.68256e-06	0.127763	0.00853654	1.2137e-50	-0.265836	0.0593561	7.51137e-06	0.0365644	20	0.767(0.682,0.861)	0.000546452	0.470299
T2D	Blood	ENSG00000090339	19	ICAM1	10389401	rs281437	19	10397238	T	C	0.275348	0.028977	0.00792172	0.000254267	0.181679	0.00996486	2.87611e-74	0.159495	0.0444717	0.000335214	0.0269432	20	1.173(1.075,1.28)	0.0104687	0.668607
T2D	Blood	ENSG00000136689	2	IL1RN	113878192	rs72950883	2	113867923	T	C	0.112326	-0.0287116	0.00918092	0.00176413	0.173208	0.0120009	3.2082e-47	-0.165763	0.0542351	0.00224022	0.0567722	20	0.847(0.762,0.942)	0.0378704	0.277477
T2D	Blood	ENSG00000169032	15	MAP2K1	66731902	rs11637949	15	66628874	G	A	0.240557	0.0233316	0.00772438	0.00252342	-0.203235	0.0136824	6.57333e-50	-0.114801	0.038785	0.00307703	0.0126791	20	0.892(0.826,0.962)	0.0453247	0.0110406
T2D	Blood	ENSG00000005381	17	MPO	56352756	rs12940119	17	56373613	C	T	0.172962	0.0275115	0.00933888	0.00322003	0.409196	0.0111353	1.26985e-295	0.067233	0.0228957	0.0033195	0.467341	20	1.07(1.023,1.119)	0.0471207	0.210712
T2D	Blood	ENSG00000151366	11	NDUFC2	77785307	rs657277	11	77774736	T	C	0.166004	0.031447	0.0102597	0.00217586	-0.350096	0.0110357	7.2293e-221	-0.0898238	0.0294418	0.00228162	0.517382	20	0.914(0.863,0.968)	0.0378704	0.286513
T2D	Blood	ENSG00000106268	7	NUDT1	2286319	rs1108036	7	2263354	A	G	0.329026	-0.0239038	0.00691136	0.000542938	0.221166	0.00829573	1.36314e-156	-0.108081	0.0315116	0.000603842	0.0475981	20	0.898(0.844,0.955)	0.0159744	0.0420362
T2D	Blood	ENSG00000105287	19	PRKD2	47198958	rs60652743	19	47205707	G	A	0.172962	-0.0269454	0.00907142	0.00297454	0.438172	0.010499	0	-0.0614951	0.0207553	0.00304788	0.213288	20	0.94(0.903,0.979)	0.0453247	9.63703e-06
T2D	Blood	ENSG00000073060	12	SCARB1	125314308	rs7954697	12	125335253	C	A	0.400596	-0.0224961	0.00698005	0.00126894	0.316468	0.00785742	0	-0.071085	0.0221266	0.00131519	0.0190968	20	0.931(0.892,0.973)	0.0280685	7.01298e-05
T2D	Blood	ENSG00000177098	11	SCN4B	118013847	rs1715444	11	118016273	G	T	0.403579	-0.0237946	0.00688744	0.000550732	-0.0550726	0.0081276	1.2355e-11	0.432059	0.140378	0.0020852	0.540275	20	1.54(1.17,2.028)	0.0378704	0.193371
T2D	Blood	ENSG00000181555	3	SETD2	47131688	rs6791062	3	47174343	T	A	0.394632	-0.0329832	0.00703831	2.78272e-06	-0.103556	0.00815223	5.70514e-37	0.318505	0.0724436	1.09961e-05	0.881549	20	1.375(1.193,1.585)	0.000607248	0.740053
T2D	Blood	ENSG00000163069	4	SGCB	52895760	rs4864483	4	52851319	T	G	0.254473	0.031379	0.00746432	2.62398e-05	-0.192242	0.00874295	3.73522e-107	-0.163227	0.039531	3.6422e-05	0.0187099	20	0.849(0.786,0.918)	0.00154128	0.6247
T2D	Blood	ENSG00000164938	8	TP53INP1	95949919	rs10956933	8	95967688	G	C	0.56163	-0.0391313	0.00682122	9.65384e-09	-0.253174	0.00783716	6.08707e-229	0.154563	0.0273644	1.62014e-08	0.0829046	20	1.167(1.106,1.231)	4.88517e-06	0.945468
T2D	Pancreas tissue	ENSG00000122585	7	NPY	24323782	rs1107376	7	24406519	C	A	0.341948	0.0256395	0.00706411	0.000283929	-0.494857	0.067081	1.61894e-13	-0.0518119	0.0159093	0.00112713	0.349159	16	0.95(0.92,0.98)	0.0410111	0.113039
T2D	Pancreas tissue	ENSG00000180176	11	TH	2185159	rs7482891	11	2197112	G	A	0.647117	-0.0660553	0.00716817	3.11028e-20	0.415131	0.0695198	2.35216e-09	-0.159119	0.0317524	5.40762e-07	0.0313541	3	0.853(0.801,0.908)	8.11143e-05	0.000237341
T1D	Blood	ENSG00000112033	6	PPARD	35353151	rs73407675	6	35207714	A	G	0.0208748	-0.515994	0.125939	4.18225e-05	0.224243	0.0324736	5.00619e-12	-2.30105	0.653035	0.000425685	0.0138861	20	0.1(0.028,0.36)	0.0275276	1.38485e-08
T1D	Blood	ENSG00000105287	19	PRKD2	47198958	rs60652743	19	47205707	G	A	0.172962	-0.106142	0.030283	0.000456594	0.438172	0.010499	0	-0.242238	0.0693555	0.000478151	0.242791	20	0.785(0.685,0.899)	0.0278284	0.787523
T1D	Pancreas tissue	ENSG00000171862	10	PTEN	89622870	rs7068821	10	90051035	T	G	0.245527	-0.171462	0.0273668	3.72006e-10	0.484772	0.0444412	1.05368e-27	-0.353696	0.0651023	5.54363e-08	0.603863	13	0.702(0.618,0.798)	2.07886e-06	0.996626
T1D	Pancreas tissue	ENSG00000105287	19	PRKD2	47177532	rs7250264	19	47187438	A	T	0.552684	0.0768856	0.0225453	0.000648993	-0.280864	0.038525	3.08965e-13	-0.273747	0.0886193	0.00200819	0.297271	20	0.761(0.639,0.905)	0.0430325	0.655926
T1D	Pancreas tissue	ENSG00000156711	6	MAPK13	36095586	rs12210904	6	36098191	A	C	0.305169	0.126045	0.0265368	2.0362e-06	-0.511353	0.0503068	2.85e-24	-0.246493	0.0572816	1.6836e-05	0.0133566	15	0.782(0.699,0.874)	0.000420901	1.93097e-06
DN	Blood	ENSG00000105287	19	PRKD2	47198958	rs60652743	19	47205707	G	A	0.172962	-0.152682	0.0306212	6.15956e-07	0.438172	0.010499	0	-0.348452	0.070381	7.38543e-07	0.0158445	20	0.706(0.615,0.81)	0.000107458	0.951234
DN	Blood	ENSG00000139531	12	SUOX	56395694	rs1873914	12	56379427	C	G	0.390656	0.0796364	0.0229572	0.000522589	-0.336612	0.00796648	0	-0.236582	0.0684303	0.000545666	0.450527	20	0.789(0.69,0.903)	0.0453682	0.762185
DN	Blood	ENSG00000164938	8	TP53INP1	95949919	rs10956933	8	95967688	G	C	0.56163	-0.0940977	0.0224047	2.67036e-05	-0.253174	0.00783716	6.08707e-229	0.371672	0.08924	3.11547e-05	0.397106	20	1.45(1.217,1.727)	0.00302201	0.904135
DN	Pancreas tissue	ENSG00000105287	19	PRKD2	47177532	rs7250264	19	47187438	A	T	0.552684	0.112298	0.0226086	6.79736e-07	-0.280864	0.038525	3.08965e-13	-0.399831	0.0974037	4.04524e-05	0.13966	20	0.67(0.554,0.811)	0.00303393	0.983738
DR	Blood	ENSG00000149554	11	CHEK1	125520593	rs76045215	11	125495746	G	C	0.0725646	0.117175	0.0308982	0.000149259	0.148176	0.0165808	4.01333e-19	0.790785	0.226523	0.000481264	0.0236622	20	2.205(1.415,3.438)	0.0215458	0.805243
DR	Blood	ENSG00000110090	11	CPT1A	68566983	rs3018712	11	68522053	A	G	0.153082	0.0984143	0.0283535	0.000518573	-0.369261	0.0106313	2.47699e-264	-0.266517	0.077167	0.000552803	0.0197303	20	0.766(0.659,0.891)	0.0217075	0.790509
DR	Blood	ENSG00000124767	6	GLO1	38657309	rs1781735	6	38672079	T	G	0.491054	0.0499862	0.0145419	0.000587354	-0.325639	0.00773387	0	-0.153502	0.044805	0.000612555	0.74023	20	0.858(0.786,0.936)	0.0222817	0.280341
DR	Blood	ENSG00000113161	5	HMGCR	74645041	rs6453133	5	74692776	G	A	0.289264	-0.0529841	0.0152824	0.00052632	0.127763	0.00853654	1.2137e-50	-0.414706	0.122783	0.000731312	0.495948	20	0.661(0.519,0.84)	0.0236457	0.690674
DR	Blood	ENSG00000156711	6	MAPK13	36101714	rs763096	6	36100669	A	G	0.387674	-0.0550392	0.0147457	0.000189548	-0.132399	0.00821883	2.1985e-58	0.415708	0.114324	0.00027666	0.0590705	20	1.515(1.211,1.896)	0.0146379	0.106075
DR	Blood	ENSG00000174099	12	MSRB3	65777223	rs6581626	12	65711378	A	G	0.471173	0.0584365	0.01436	4.71335e-05	-0.0517959	0.00795758	7.5653e-11	-1.12821	0.326966	0.000559473	0.265151	20	0.324(0.17,0.614)	0.0217075	0.934562
DR	Blood	ENSG00000158517	7	NCF1	74195984	rs810366	7	74140925	C	G	0.193837	0.0633798	0.0185853	0.000649127	0.429353	0.0114479	7.63532e-308	0.147617	0.0434654	0.000683282	0.0929612	20	1.159(1.064,1.262)	0.0233924	0.669017
DR	Blood	ENSG00000140939	16	NOL3	67206850	rs74932341	16	67139348	T	C	0.0318091	0.102442	0.0248729	3.81127e-05	0.143528	0.0196851	3.07211e-13	0.713742	0.199034	0.000335735	0.591348	20	2.042(1.382,3.016)	0.0162832	0.880651
DR	Blood	ENSG00000111725	12	PRKAB1	120112496	rs11064881	12	120146925	A	G	0.0675944	-0.0977266	0.0261356	0.000184591	0.809455	0.0146735	0	-0.120731	0.032362	0.000190984	0.0137941	20	0.886(0.832,0.944)	0.0111153	0.889121
DR	Blood	ENSG00000105287	19	PRKD2	47198958	rs60652743	19	47205707	G	A	0.172962	-0.0835393	0.0193195	1.53155e-05	0.438172	0.010499	0	-0.190654	0.0443272	1.69977e-05	0.291051	20	0.826(0.758,0.901)	0.00123658	0.968237
DR	Blood	ENSG00000139531	12	SUOX	56395694	rs1873914	12	56379427	C	G	0.390656	0.0869169	0.0146831	3.22894e-09	-0.336612	0.00796648	0	-0.258211	0.0440463	4.5658e-09	0.270939	20	0.772(0.709,0.842)	4.42883e-07	0.990521
DR	Blood	ENSG00000164938	8	TP53INP1	95949919	rs10956933	8	95967688	G	C	0.56163	-0.0789329	0.0143216	3.55869e-08	-0.253174	0.00783716	6.08707e-229	0.311773	0.0573856	5.54287e-08	0.680898	20	1.366(1.221,1.528)	4.6085e-06	0.821323
DR	Pancreas tissue	ENSG00000139531	12	SUOX	56390964	rs1081975	12	56393337	G	C	0.394632	0.0863544	0.0146618	3.86785e-09	-0.616262	0.0502023	1.22511e-34	-0.140126	0.0263882	1.0952e-07	0.197309	20	0.869(0.825,0.915)	8.21399e-06	0.989451
* Only presented the association with P value after FDR adjustment < 0.05 and P for HEIDI test > 0.01
GWAS: genome-wide association study.
eQTL: gene expression quantitative trait loci.
SMR: summary-data-based Mendelian randomization.
HEIDI: heterogeneity in dependent instruments.
Only genome-wide significant eQTLs (P < 5E-8) are taken into the analysis.
OR, odds ratio; CI, confidence interval; FDR, false dicovery rate.
Colocalization, posterior probability of H4 ,PP.H4 > 0.8 as the cut-off for the evidence of colocalization of outcome GWAS and eQTL association.
T2D, Type 2 diabetes; T1D,Type 1 diabetes; DN, Diabetic nephropathy; DR, Diabetic retinopathy.

## Sheet: ST4
Supplementary Table S4. SMR and colocalization results of the association between DNA methylation of OS-related genes and diabetes mellitus and microvascular complications (FDR < 0.05 and P-HEIDI > 0.01)
Outcome	Probe	Probe Chr.	Gene	Probe base pair	topSNP	SNP Chr.	SNP base pair	Effect allele	Other allele	Effect allele frequence	GWAS association			mQTL association			SMR association			HEIDI Test		OR (95% CI)	FDR adjustment	Colocalization
											β	SE	P	β	SE	P	β	SE	P	P	No. of SNPs
T2D	cg16564940	17	ACADVL	7117310	rs11867639	17	7103074	G	A	0.403579	-0.0301574	0.00714495	2.43433e-05	0.211543	0.0329144	1.30091e-10	-0.142559	0.0404076	0.000418672	0.359904	20	0.867(0.801,0.939)	0.0122016	8.13453e-06
T2D	cg19466160	17	ACADVL	7117160	rs35224044	17	7116154	C	T	0.415507	-0.0282499	0.0070571	6.25317e-05	0.242335	0.0323851	7.26866e-14	-0.116574	0.0330264	0.000416005	0.474938	20	0.89(0.834,0.949)	0.0122016	5.49847e-06
T2D	cg13768953	17	ACADVL	7114967	rs507506	17	7118322	A	G	0.416501	-0.0278507	0.00705616	7.91371e-05	-0.635976	0.0305777	4.44822e-96	0.0437921	0.011293	0.000105407	0.407165	20	1.045(1.022,1.068)	0.00415404	4.73903e-06
T2D	cg03613822	17	ACADVL	7115140	rs507506	17	7118322	A	G	0.416501	-0.0278507	0.00705616	7.91371e-05	-0.908081	0.0271361	1.61343e-245	0.0306698	0.00782427	8.86102e-05	0.392995	20	1.031(1.015,1.047)	0.00357832	4.55317e-06
T2D	cg04106389	17	ACADVL	7117241	rs4796392	17	7174897	T	C	0.459245	0.0270433	0.00684644	7.81592e-05	-0.342275	0.0329031	2.41484e-25	-0.0790104	0.0213962	0.000221862	0.495352	20	0.924(0.886,0.964)	0.00763907	4.5043e-06
T2D	cg01697794	17	ACADVL	7117125	rs4796392	17	7174897	T	C	0.459245	0.0270433	0.00684644	7.81592e-05	-0.253778	0.0325353	6.18642e-15	-0.106563	0.03024	0.000425246	0.669935	20	0.899(0.847,0.954)	0.0122016	3.67913e-06
T2D	cg13705284	3	ACOX2	58523313	rs58279771	3	58329262	A	G	0.340954	0.0218234	0.00695009	0.00168935	-0.370437	0.0336772	3.83683e-28	-0.0589126	0.0195114	0.00253276	0.129672	20	0.943(0.907,0.98)	0.0416315	0.228127
T2D	cg09181500	1	ACTA1	229572706	rs7534252	1	229569592	T	C	0.177932	0.0411652	0.0105078	8.94376e-05	-0.378484	0.0432379	2.06782e-18	-0.108763	0.0304164	0.000349145	0.0190256	15	0.897(0.845,0.952)	0.0106734	0.000137741
T2D	cg27182923	3	ADCY5	123129387	rs10934647	3	123130684	T	C	0.198807	-0.0684492	0.00870932	3.86278e-15	-0.23464	0.0365594	1.38037e-10	0.29172	0.0586832	6.65736e-07	0.260764	5	1.339(1.193,1.502)	7.02459e-05	0.973971
T2D	cg04933135	6	AGER	32150063	rs542418	6	31836442	G	A	0.327038	-0.0250728	0.00688506	0.000270919	0.228122	0.0342705	2.80398e-11	-0.10991	0.0344028	0.00139935	0.0970835	20	0.896(0.837,0.958)	0.028608	0.000184758
T2D	cg13676215	7	AHR	17337976	rs10247158	7	17325168	T	A	0.133201	-0.0362063	0.0105309	0.000585774	0.418953	0.046934	4.3999e-19	-0.0864209	0.0269362	0.00133498	0.259665	20	0.917(0.87,0.967)	0.0279919	0.50431
T2D	cg24332710	1	AKR1A1	46016173	rs61788356	1	46006675	T	C	0.215706	-0.0336171	0.00877153	0.000126835	0.26264	0.0391064	1.86724e-11	-0.127997	0.0384528	0.0008726	0.590655	9	0.88(0.816,0.949)	0.0208341	0.21928
T2D	cg10957001	12	APAF1	99118507	rs2288713	12	99109423	C	A	0.0954274	0.0479569	0.0105649	5.64482e-06	-1.9589	0.0359892	0	-0.0244815	0.005412	6.0807e-06	0.0481472	20	0.976(0.966,0.986)	0.000423191	0.890608
T2D	cg06750524	19	APOE	45409955	rs769449	19	45410002	A	G	0.12326	-0.0737153	0.00949848	8.44306e-15	0.374295	0.0483123	9.3783e-15	-0.196944	0.0359194	4.18275e-08	0.117595	17	0.821(0.765,0.881)	6.21899e-06	0.581249
T2D	cg14988680	1	ATF3	212688417	rs11805307	1	212703592	T	C	0.249503	-0.023679	0.00754915	0.00170895	0.703027	0.0363288	1.96954e-83	-0.0336815	0.0108782	0.00195994	0.351194	20	0.967(0.946,0.988)	0.0344675	0.00235755
T2D	cg11968804	1	ATF3	212688447	rs11805307	1	212703592	T	C	0.249503	-0.023679	0.00754915	0.00170895	0.661249	0.0361603	1.05797e-74	-0.0358095	0.0115832	0.00199151	0.28517	20	0.965(0.943,0.987)	0.0346501	0.00232873
T2D	cg01038492	6	BCKDHB	80780257	rs3812151	6	80775738	G	C	0.342942	-0.0238475	0.00735316	0.00118209	-0.240695	0.0333618	5.4055e-13	0.0990777	0.0334944	0.00309602	0.989666	20	1.104(1.034,1.179)	0.0465604	0.268542
T2D	cg04202892	2	BCL2L11	111875749	rs7593638	2	111876941	C	A	0.466203	-0.0303607	0.00680764	8.20352e-06	0.830127	0.0293199	2.40776e-176	-0.0365736	0.00830184	1.05551e-05	0.0698384	20	0.964(0.949,0.98)	0.000663955	0.930576
T2D	cg04780086	2	BCL2L11	111875790	rs56952027	2	111877104	T	C	0.466203	-0.0303613	0.00680764	8.20068e-06	0.217919	0.0326424	2.45635e-11	-0.139324	0.037569	0.000208511	0.177297	16	0.87(0.808,0.936)	0.00725573	0.922293
T2D	cg18646521	2	BCL2L11	111875858	rs1837369	2	111874276	T	C	0.467197	-0.0296884	0.00680619	1.28899e-05	0.387454	0.0330505	9.70711e-32	-0.0766243	0.018743	4.34834e-05	0.02251	20	0.926(0.893,0.961)	0.00218822	0.920488
T2D	cg00997280	2	BCL2L11	111876752	rs676119	2	111912718	A	G	0.503976	0.0242255	0.00682609	0.000386768	0.269311	0.0321002	4.8739e-17	0.0899536	0.027521	0.00108101	0.0972051	20	1.094(1.037,1.155)	0.0238918	0.872016
T2D	cg17111025	2	BCL2L11	111936357	rs879623	2	111946824	G	A	0.507952	0.0241658	0.0068528	0.00042124	0.210461	0.0326653	1.17174e-10	0.114823	0.037119	0.0019789	0.0888388	9	1.122(1.043,1.206)	0.0346148	0.252721
T2D	cg00298481	11	BDNF	27722063	rs11030107	11	27694835	G	A	0.234592	0.0317453	0.00782745	4.99977e-05	0.207925	0.0365703	1.30335e-08	0.152677	0.0462415	0.000960924	0.091501	5	1.165(1.064,1.275)	0.0218277	0.836651
T2D	cg16392727	6	BMP6	7727270	rs6927500	6	7706004	A	G	0.459245	-0.0242318	0.00683322	0.000390877	-0.17372	0.0311374	2.41695e-08	0.139488	0.0466079	0.00276439	0.0383617	5	1.15(1.049,1.26)	0.0433279	0.000213901
T2D	cg26219069	14	CALM3	90845668	rs113399838	14	90858172	T	C	0.0168986	0.0946076	0.0277385	0.000647963	-5.03829	0.16494	6.35163e-205	-0.0187777	0.00553975	0.000699865	0.202326	9	0.981(0.971,0.992)	0.0178848	0.528812
T2D	cg07512258	10	CAMK2G	75619420	rs2675668	10	75636148	G	A	0.421471	-0.0310697	0.00683864	5.53924e-06	-0.278815	0.0324009	7.62113e-18	0.111435	0.0277362	5.87764e-05	0.41367	20	1.118(1.059,1.18)	0.00263367	0.898273
T2D	cg25725418	10	CAMK2G	75639879	rs2461867	10	75624645	G	T	0.234592	-0.0229664	0.00710805	0.00123339	-0.319168	0.036882	4.9834e-18	0.0719571	0.0237722	0.00247045	0.0694019	18	1.075(1.026,1.126)	0.0414401	0.0522343
T2D	cg00564723	10	CAMK2G	75632066	rs2688626	10	75611090	G	A	0.224652	-0.0223648	0.0071339	0.0017185	0.505332	0.0371438	3.75225e-42	-0.0442576	0.0144872	0.00225103	0.0182371	20	0.957(0.93,0.984)	0.0383496	0.0411282
T2D	cg15114474	11	CCND1	69451412	rs602652	11	69462642	A	G	0.513917	0.028157	0.00682194	3.66868e-05	-0.200073	0.0322765	5.69274e-10	-0.140734	0.0409644	0.000591435	0.0710554	7	0.869(0.802,0.941)	0.0154051	0.0242337
T2D	cg22110839	7	CD36	79964738	rs6467113	7	79964962	A	G	0.274354	-0.0225041	0.00759018	0.00302782	0.816753	0.0362006	1.02665e-112	-0.0275531	0.00937301	0.00328612	0.132499	20	0.973(0.955,0.991)	0.0486375	0.221034
T2D	cg24425727	6	CDKN1A	36645648	rs2395655	6	36645696	G	A	0.379722	-0.0281907	0.00713197	7.72663e-05	-0.921574	0.0286891	2.11912e-226	0.0305897	0.00779727	8.74047e-05	0.0600085	20	1.031(1.015,1.047)	0.00357376	0.864072
T2D	cg11920449	6	CDKN1A	36645608	rs2395655	6	36645696	G	A	0.379722	-0.0281907	0.00713197	7.72663e-05	-0.947178	0.0280628	9.96368e-250	0.0297628	0.00758116	8.64086e-05	0.0622599	20	1.03(1.015,1.046)	0.00357376	0.86407
T2D	cg03714916	6	CDKN1A	36645886	rs2395655	6	36645696	G	A	0.379722	-0.0281907	0.00713197	7.72663e-05	-0.294896	0.0329585	3.63665e-19	0.0955954	0.0264395	0.000299624	0.0698782	20	1.1(1.045,1.159)	0.00960853	0.862609
T2D	cg08179530	6	CDKN1A	36648295	rs3176320	6	36646788	G	A	0.336978	-0.0281467	0.00731538	0.000119278	0.203995	0.0331504	7.57319e-10	-0.137977	0.0422934	0.00110479	0.190942	13	0.871(0.802,0.946)	0.0240919	0.733272
T2D	cg03032677	6	CDKN1A	36648794	rs3176336	6	36648816	T	A	0.39165	-0.0241498	0.00706553	0.000630914	0.68551	0.0315368	9.21108e-105	-0.035229	0.0104336	0.00073418	0.150441	20	0.965(0.946,0.985)	0.0179217	0.467108
T2D	cg21091547	6	CDKN1A	36645500	rs4135239	6	36646353	C	G	0.147117	-0.0287113	0.00960831	0.00280653	-1.01167	0.0436806	1.13582e-118	0.0283801	0.0095762	0.00304054	0.215116	20	1.029(1.01,1.048)	0.0460445	0.230173
T2D	cg00935119	6	CDKN1A	36647544	rs762623	6	36645466	A	G	0.147117	-0.0285614	0.00960124	0.00293218	-1.03623	0.0419592	1.17692e-134	0.0275628	0.00933253	0.00314281	0.0196701	20	1.028(1.009,1.047)	0.0469413	0.222687
T2D	cg05989862	11	CHKA	67896186	rs10791959	11	67902130	T	G	0.43837	0.0240296	0.00688866	0.000486116	-0.231659	0.0328785	1.84265e-12	-0.103728	0.0331809	0.00177115	0.265329	13	0.901(0.845,0.962)	0.0323655	0.46482
T2D	cg24488311	11	CPT1A	68621650	rs629426	11	68671104	G	A	0.299205	-0.0341727	0.00704229	1.21913e-06	0.317464	0.0348783	8.86527e-20	-0.107643	0.0251385	1.85228e-05	0.0254167	20	0.898(0.855,0.943)	0.00106295	0.223255
T2D	cg10879867	11	CPT1A	68622263	rs564849	11	68621440	T	C	0.311133	-0.0336099	0.0070239	1.70919e-06	0.421632	0.0345561	3.05591e-34	-0.0797138	0.0178941	8.39907e-06	0.0401143	20	0.923(0.892,0.956)	0.000538693	0.182012
T2D	cg22911054	11	CPT1A	68603379	rs11228377	11	68603346	T	C	0.424453	-0.0307001	0.00691172	8.92339e-06	-0.414352	0.0323819	1.73083e-37	0.0740918	0.0176572	2.7152e-05	0.0103306	20	1.077(1.04,1.115)	0.00148024	0.0390671
T2D	cg08690876	22	CYB5R3	43040721	rs1109585	22	43040921	C	T	0.49006	0.0306359	0.00681689	6.98586e-06	-0.617065	0.0309365	1.61844e-88	-0.0496478	0.0113242	1.16407e-05	0.282978	20	0.952(0.931,0.973)	0.000718429	0.8559
T2D	cg25044876	22	CYB5R3	43041146	rs130333	22	43066379	C	T	0.492048	0.0287662	0.00683985	2.60303e-05	-0.242799	0.0321437	4.23586e-14	-0.118477	0.0322431	0.000238308	0.0224272	19	0.888(0.834,0.946)	0.00809464	0.804328
T2D	cg23746347	22	CYB5R3	43058692	rs7286140	22	43063246	G	A	0.385686	-0.0254243	0.00688639	0.000222526	0.483838	0.0335642	4.14625e-47	-0.0525471	0.0146922	0.000348191	0.0523893	20	0.949(0.922,0.977)	0.0106734	0.202187
T2D	cg01359532	15	CYP1A2	75045126	rs11072508	15	75062397	C	T	0.394632	-0.0224085	0.00688366	0.00113266	0.373636	0.0344834	2.34343e-27	-0.0599741	0.019237	0.00182297	0.600924	20	0.942(0.907,0.978)	0.0329445	0.380621
T2D	cg01465364	10	CYP2E1	135340721	rs12253520	10	135235321	A	C	0.22167	0.0394512	0.00850594	3.51666e-06	-0.255225	0.0424407	1.8136e-09	-0.154574	0.0420879	0.000240043	0.0316895	11	0.857(0.789,0.93)	0.00809464	0.97289
T2D	cg19571004	10	CYP2E1	135340850	rs12253520	10	135235321	A	C	0.22167	0.0394512	0.00850594	3.51666e-06	-0.286214	0.0426128	1.85983e-11	-0.137838	0.0361159	0.00013533	0.0457096	7	0.871(0.812,0.935)	0.00503029	0.972699
T2D	cg03608520	6	DDAH2	31696720	rs389883	6	31947460	G	T	0.215706	-0.0298403	0.00759089	8.45707e-05	-0.256768	0.0345258	1.03006e-13	0.116215	0.0334391	0.000510054	0.0244232	20	1.123(1.052,1.199)	0.0136753	0.0840614
T2D	cg16704889	6	DDAH2	31696729	rs389883	6	31947460	G	T	0.215706	-0.0298403	0.00759089	8.45707e-05	-0.274356	0.0343926	1.49715e-15	0.108765	0.0308451	0.000421623	0.0161228	20	1.115(1.049,1.184)	0.0122016	0.00588616
T2D	cg20165831	6	DDAH2	31701011	rs6905572	6	31731881	T	C	0.153082	-0.0285036	0.00752	0.000150422	0.45137	0.0511071	1.02956e-18	-0.0631491	0.0181299	0.000495559	0.345219	17	0.939(0.906,0.973)	0.0134414	0.000422992
T2D	cg05500734	7	ELN	73437649	rs7811515	7	73428934	G	A	0.485089	-0.0237789	0.0068698	0.000537428	-0.269842	0.0323386	7.16566e-17	0.0881216	0.0275621	0.00138768	0.348146	11	1.092(1.035,1.153)	0.0285479	0.00481933
T2D	cg03882445	7	ELN	73414616	rs6948963	7	73425238	C	A	0.485089	-0.0235566	0.00686815	0.000603949	0.262272	0.0324133	5.89403e-16	-0.0898174	0.0284426	0.00158937	0.604087	8	0.914(0.865,0.967)	0.0311307	0.00193697
T2D	cg09076650	7	ELN	73424891	rs6948963	7	73425238	C	A	0.485089	-0.0235566	0.00686815	0.000603949	0.30425	0.0325147	8.17911e-21	-0.0774251	0.0240427	0.00128048	0.326039	8	0.925(0.883,0.97)	0.0271977	0.00133102
T2D	cg01183595	11	F2	46746236	rs4491174	11	46721605	C	A	0.12326	0.0255757	0.0082466	0.00192633	0.537871	0.0473861	7.3477e-30	0.0475499	0.0158939	0.00277427	0.816162	20	1.049(1.017,1.082)	0.0433279	0.203211
T2D	cg08900409	19	GDF15	18475669	rs4072287	19	18475675	C	A	0.319085	-0.0269684	0.00697299	0.000109936	-0.634304	0.0341233	3.97702e-77	0.0425165	0.0112286	0.000152807	0.183456	20	1.043(1.021,1.067)	0.00555367	0.00112967
T2D	cg21211585	19	GDF15	18496984	rs4808791	19	18491205	A	G	0.240557	-0.0251998	0.00744138	0.000708044	-0.530502	0.0388877	2.25635e-42	0.0475018	0.0144528	0.00101373	0.0283504	9	1.049(1.019,1.079)	0.0228683	0.000130581
T2D	cg18642234	3	GPX1	49394622	rs7637665	3	49552295	C	T	0.4334	0.0272008	0.00709592	0.000126436	0.28893	0.0319017	1.34245e-19	0.0941432	0.0266685	0.000415358	0.100371	20	1.099(1.043,1.158)	0.0122016	0.507709
T2D	cg05055782	3	GPX1	49396193	rs4855855	3	49559984	T	C	0.432406	0.0271065	0.00709748	0.000133903	0.206358	0.0323941	1.88732e-10	0.131357	0.0401017	0.00105442	0.758495	9	1.14(1.054,1.234)	0.0236235	0.493632
T2D	cg05551922	3	GPX1	49396232	rs4241406	3	49600426	T	C	0.434394	0.0275234	0.00709911	0.000105745	0.192934	0.032526	2.99831e-09	0.142657	0.0439581	0.00117328	0.918906	6	1.153(1.058,1.257)	0.0250946	0.393
T2D	cg24011261	3	GPX1	49396226	rs7648841	3	49416825	A	G	0.335984	-0.022945	0.00689957	0.000882409	-0.240209	0.0349631	6.40423e-12	0.095521	0.0319112	0.00275945	0.191479	10	1.1(1.034,1.171)	0.0433279	0.196945
T2D	cg07274523	3	GPX1	49395745	rs34293138	3	49579017	C	T	0.333002	-0.0232524	0.00689934	0.000751052	-0.688309	0.0337708	2.42812e-92	0.0337819	0.0101597	0.000883919	0.0204669	20	1.034(1.014,1.055)	0.0209514	0.14365
T2D	cg02316735	19	GTPBP3	17449042	rs12977101	19	17434587	T	G	0.277336	-0.026108	0.00858031	0.00234401	0.493984	0.0352772	1.49564e-44	-0.0528519	0.017775	0.00294528	0.0352744	20	0.949(0.916,0.982)	0.0450187	0.284638
T2D	cg08067268	2	HADHA	26466485	rs2033317	2	26477650	A	G	0.208748	-0.027479	0.00773206	0.00037956	0.728276	0.0391145	2.24952e-77	-0.0377316	0.0108086	0.00048143	0.457262	20	0.963(0.943,0.984)	0.0134414	0.567134
T2D	cg00747065	2	HADHB	26467663	rs11126405	2	26446695	A	G	0.208748	-0.0275171	0.00773814	0.000376504	-0.334471	0.0399499	5.65229e-17	0.0822705	0.0251358	0.00106399	0.388278	20	1.086(1.034,1.141)	0.0236756	0.569165
T2D	cg26119090	2	HADHB	26468346	rs4665841	2	26448950	G	A	0.208748	-0.027445	0.00773022	0.000384716	0.46264	0.0377202	1.39537e-34	-0.0593226	0.0173949	0.000648807	0.130185	20	0.942(0.911,0.975)	0.0167106	0.568336
T2D	cg21798873	16	HMOX2	4526926	rs8062952	16	4573229	A	G	0.0427435	-0.0695414	0.021351	0.00112572	-0.965772	0.0819353	4.55475e-32	0.072006	0.0229362	0.00169292	0.177355	20	1.075(1.027,1.124)	0.0322809	0.127903
T2D	cg18814314	8	HSF1	145518788	rs4977203	8	145513753	C	T	0.494036	-0.0328966	0.00688018	1.74109e-06	0.92356	0.0262799	1.47606e-270	-0.0356193	0.00751826	2.16147e-06	0.0253561	20	0.965(0.951,0.979)	0.00019054	0.898847
T2D	cg10920316	5	HSPA9	137946599	rs34858014	5	137944006	C	T	0.451292	0.0249961	0.00701937	0.00036942	-0.428789	0.032968	1.12803e-38	-0.0582946	0.0169727	0.000593408	0.0907996	20	0.943(0.913,0.975)	0.0154051	0.624226
T2D	cg20891771	15	IGF1R	99143542	rs6598534	15	99143302	A	G	0.493042	0.026144	0.00708893	0.000226022	-0.47476	0.0316021	5.18454e-51	-0.0550678	0.015375	0.00034142	0.022152	20	0.946(0.918,0.975)	0.0106361	0.17131
T2D	cg09029085	17	IGF2BP1	47094198	rs12945020	17	47082775	A	G	0.318091	-0.040157	0.00730032	3.7826e-08	0.783827	0.0309671	2.3819e-141	-0.051232	0.00953108	7.64762e-08	0.364169	20	0.95(0.932,0.968)	1.00061e-05	0.982686
T2D	cg14634687	17	IGF2BP1	47094252	rs9902512	17	47094274	G	C	0.319085	-0.0396102	0.00728804	5.48088e-08	0.797574	0.0307861	5.56525e-148	-0.0496634	0.00933668	1.04243e-07	0.280019	20	0.952(0.934,0.969)	1.26288e-05	0.974862
T2D	cg19057899	17	IGF2BP1	47093955	rs11079852	17	47095041	A	G	0.32008	-0.0395841	0.00728797	5.59036e-08	0.724117	0.0317458	3.6609e-115	-0.0546653	0.010346	1.26599e-07	0.0778478	20	0.947(0.928,0.966)	1.47895e-05	0.97474
T2D	cg00613255	11	INS	2182376	rs3842727	11	2184848	G	T	0.295229	0.0621933	0.00788762	3.14702e-15	-0.38968	0.0343527	7.98707e-30	-0.159601	0.0246509	9.51647e-11	0.0343465	20	0.852(0.812,0.895)	5.18806e-08	0.000881613
T2D	cg09864961	11	INS	2183434	rs3842727	11	2184848	G	T	0.295229	0.0621933	0.00788762	3.14702e-15	-0.265732	0.0342311	8.30165e-15	-0.234045	0.0423088	3.16901e-08	0.301183	13	0.791(0.728,0.86)	4.93611e-06	0.000601104
T2D	cg21574853	11	INS	2182573	rs3842753	11	2181060	T	G	0.274354	0.063157	0.00831898	3.1521e-14	-0.637632	0.0350391	5.38048e-74	-0.0990493	0.0141365	2.44146e-12	0.0379213	20	0.906(0.881,0.931)	1.99651e-09	0.000100121
T2D	cg25336198	11	INS	2182618	rs3842753	11	2181060	T	G	0.274354	0.063157	0.00831898	3.1521e-14	-0.564756	0.0350481	2.04258e-58	-0.111831	0.0162832	6.51844e-12	0.0302146	20	0.894(0.866,0.923)	4.26436e-09	9.88653e-05
T2D	cg02749887	11	INS	2182540	rs3842753	11	2181060	T	G	0.274354	0.063157	0.00831898	3.1521e-14	-0.687322	0.0340625	1.52056e-90	-0.0918885	0.0129318	1.19779e-12	0.070338	20	0.912(0.889,0.936)	1.95898e-09	9.18882e-05
T2D	cg24338752	11	INS	2182672	rs3842753	11	2181060	T	G	0.274354	0.063157	0.00831898	3.1521e-14	-0.651883	0.0343291	2.09391e-80	-0.0968839	0.0137436	1.7969e-12	0.036388	20	0.908(0.884,0.932)	1.95922e-09	9.03856e-05
T2D	cg03366382	11	INS	2182644	rs689	11	2182224	A	T	0.274354	0.0627239	0.00831385	4.53942e-14	-0.720071	0.0340297	2.22855e-99	-0.0871079	0.0122578	1.19174e-12	0.0201218	20	0.917(0.895,0.939)	1.95898e-09	8.64716e-05
T2D	cg10381200	19	INSR	7198589	rs891087	19	7184518	A	G	0.0725646	-0.0730136	0.0129069	1.54092e-08	-0.369046	0.0559747	4.30772e-11	0.197844	0.0460828	1.76093e-05	0.114014	9	1.219(1.114,1.334)	0.00102857	0.914757
T2D	cg02499967	10	KCNMA1	79188211	rs676267	10	79189166	C	T	0.407555	0.0247529	0.00707232	0.000465307	-0.329588	0.0329139	1.32768e-23	-0.0751026	0.022731	0.000953263	0.996967	9	0.928(0.887,0.97)	0.0218051	0.611536
T2D	cg12578166	11	KCNQ1	2466909	rs11022998	11	2502582	T	G	0.457256	-0.0405248	0.00683577	3.06006e-09	-0.175832	0.0321365	4.46447e-08	0.230475	0.0573217	5.80202e-05	0.0891414	9	1.259(1.125,1.409)	0.00263367	0.000196002
T2D	cg20533553	11	KCNQ1	2464822	rs12277647	11	2464025	A	C	0.302187	-0.03738	0.00736764	3.90481e-07	-0.226088	0.0351377	1.24009e-10	0.165334	0.0414995	6.77647e-05	0.0423171	6	1.18(1.088,1.28)	0.00295544	6.53212e-06
T2D	cg00283576	11	KCNQ1	2465351	rs12277647	11	2464025	A	C	0.302187	-0.03738	0.00736764	3.90481e-07	-0.235348	0.0345365	9.46108e-12	0.158829	0.039029	4.71138e-05	0.0652279	6	1.172(1.086,1.265)	0.00229726	5.73723e-07
T2D	cg24079038	11	KCNQ1	2465279	rs12277647	11	2464025	A	C	0.302187	-0.03738	0.00736764	3.90481e-07	-0.392477	0.0352826	9.60801e-29	0.0952412	0.0206325	3.91063e-06	0.0239731	7	1.1(1.056,1.145)	0.000304563	7.62416e-23
T2D	cg11363972	11	KCNQ1	2465249	rs12277647	11	2464025	A	C	0.302187	-0.03738	0.00736764	3.90481e-07	-0.467341	0.03467	2.05997e-41	0.0799844	0.0168447	2.05096e-06	0.0211804	7	1.083(1.048,1.12)	0.000186352	5.74455e-35
T2D	cg00210768	17	MAP2K3	21200454	rs7213898	17	21184404	C	T	0.332008	0.0295282	0.007526	8.7273e-05	-0.462468	0.0325003	5.99773e-46	-0.0638492	0.0168808	0.000155355	0.533747	20	0.938(0.908,0.97)	0.00558426	0.846129
T2D	cg26344747	17	MAP2K3	21193332	rs3760201	17	21193618	G	A	0.291252	0.0287952	0.00773999	0.000198976	-0.390352	0.0340856	2.29531e-30	-0.0737673	0.0208483	0.000402723	0.660049	20	0.929(0.892,0.968)	0.0121973	0.740645
T2D	cg15001016	5	MAP3K1	55860904	rs3843467	5	55856375	T	G	0.191849	0.0390365	0.00956125	4.4499e-05	-1.35265	0.0298232	0	-0.0288593	0.00709711	4.77572e-05	0.117414	20	0.972(0.958,0.985)	0.00229726	0.433257
T2D	cg01048752	8	MSRA	10001523	rs13279701	8	9969450	G	C	0.483101	-0.0227466	0.00721098	0.00160809	-0.26313	0.032021	2.0793e-16	0.0864462	0.0293544	0.00323044	0.0277319	20	1.09(1.029,1.155)	0.0480307	0.000346354
T2D	cg06069861	17	NFE2L1	46124725	rs8067470	17	46128122	G	A	0.109344	-0.0389682	0.0108959	0.000348345	1.04729	0.0483273	3.87271e-104	-0.0372086	0.0105446	0.00041764	0.182974	20	0.963(0.944,0.984)	0.0122016	0.0213291
T2D	cg05340686	17	NFE2L1	46124771	rs11654342	17	46126689	T	G	0.109344	-0.0384416	0.0109316	0.00043719	0.610611	0.0503134	6.79519e-34	-0.062956	0.0186391	0.000731155	0.224544	20	0.939(0.905,0.974)	0.0179217	0.0159897
T2D	cg01307671	17	NFE2L1	46126298	rs7222646	17	46185421	T	C	0.109344	-0.0391005	0.010897	0.000332974	0.625851	0.0477418	2.92141e-39	-0.0624757	0.018052	0.000538406	0.0597455	20	0.939(0.907,0.973)	0.0143181	0.0159175
T2D	cg03715070	17	NFE2L1	46124684	rs8067470	17	46128122	G	A	0.109344	-0.0389682	0.0108959	0.000348345	0.776493	0.0503902	1.41093e-53	-0.0501849	0.0144052	0.000494328	0.120684	20	0.951(0.925,0.978)	0.0134414	0.0157403
T2D	cg24450582	4	NR3C2	149366257	rs11099696	4	149356016	T	C	0.492048	0.0292704	0.0072312	5.17035e-05	-0.414617	0.0313005	4.73743e-40	-0.0705962	0.0182368	0.00010835	0.719683	11	0.932(0.899,0.966)	0.0041864	0.516257
T2D	cg12823233	7	NUDT1	2316876	rs7792045	7	2316852	T	C	0.38668	0.03338	0.00715225	3.05541e-06	-1.07853	0.024574	0	-0.0309495	0.00666887	3.46899e-06	0.255859	20	0.97(0.957,0.982)	0.000276758	0.829732
T2D	cg13748354	7	NUDT1	2289888	rs2256545	7	2291943	A	G	0.375746	0.0329316	0.00715948	4.23048e-06	-1.25215	0.0191644	0	-0.0263	0.0057319	4.46735e-06	0.267425	20	0.974(0.963,0.985)	0.00033983	0.781613
T2D	cg08027265	7	NUDT1	2291960	rs2256545	7	2291943	A	G	0.375746	0.0329316	0.00715948	4.23048e-06	-1.04653	0.0256364	0	-0.0314674	0.00688445	4.85877e-06	0.185224	20	0.969(0.956,0.982)	0.000361205	0.7792
T2D	cg20185615	7	NUDT1	2316906	rs12535174	7	2310974	T	C	0.385686	0.0321382	0.00715259	7.0152e-06	-0.994654	0.0265667	8.77684e-307	-0.0323109	0.00724263	8.14969e-06	0.16272	20	0.968(0.955,0.982)	0.000533153	0.726923
T2D	cg08240539	7	NUDT1	2282600	rs1626670	7	2268970	A	G	0.366799	-0.0249505	0.00687102	0.000282033	0.868416	0.0306119	4.93925e-177	-0.028731	0.00797669	0.000315927	0.083789	20	0.972(0.957,0.987)	0.010033	0.059275
T2D	cg11066209	7	NUDT1	2282252	rs1108036	7	2263354	A	G	0.329026	-0.0239038	0.00691136	0.000542938	0.515781	0.0350742	5.95068e-49	-0.0463449	0.0137654	0.000760569	0.0585919	20	0.955(0.929,0.981)	0.0182928	0.0339486
T2D	cg17467898	7	NUDT1	2289054	rs3735092	7	2287835	T	C	0.331014	-0.0228766	0.0069396	0.000978859	0.260713	0.0355113	2.10922e-13	-0.0877463	0.0291779	0.00263594	0.0110174	20	0.916(0.865,0.97)	0.0424736	0.0213786
T2D	cg13550401	7	NUDT1	2288716	rs11772177	7	2299700	C	G	0.379722	-0.021683	0.00684427	0.00153465	0.498598	0.0334583	3.19569e-50	-0.0434879	0.0140338	0.00194306	0.0742378	20	0.957(0.931,0.984)	0.0343554	0.0147343
T2D	cg25371332	2	ODC1	10688317	rs7585934	2	10684640	G	C	0.429423	-0.0209641	0.00685723	0.00223393	0.377924	0.0323991	1.93247e-31	-0.0554717	0.0187573	0.00310307	0.367319	20	0.946(0.912,0.981)	0.0465604	0.184504
T2D	cg00352468	2	ODC1	10687659	rs7585934	2	10684640	G	C	0.429423	-0.0209641	0.00685723	0.00223393	0.9539	0.0271652	4.01062e-270	-0.0219773	0.00721582	0.00232136	0.0944154	20	0.978(0.965,0.992)	0.0391401	0.184457
T2D	cg17644856	2	ODC1	10687962	rs34668084	2	10685526	T	G	0.427435	-0.0209437	0.00685706	0.00225569	0.429403	0.032513	7.98216e-40	-0.048774	0.0163903	0.00292239	0.468656	20	0.952(0.922,0.983)	0.0448785	0.180501
T2D	cg13851334	2	ODC1	10686975	rs34668084	2	10685526	T	G	0.427435	-0.0209437	0.00685706	0.00225569	-0.466544	0.0326351	2.32541e-46	0.0448912	0.0150293	0.00281808	0.461142	20	1.046(1.016,1.077)	0.0434906	0.163401
T2D	cg07813322	6	OPRM1	154414604	rs675026	6	154414563	A	G	0.32505	0.0244368	0.00730766	0.00082581	-0.502231	0.0329842	2.36269e-52	-0.0486565	0.0148972	0.00109017	0.029112	20	0.953(0.925,0.981)	0.0239326	0.278878
T2D	cg15658985	6	OPRM1	154448740	rs681243	6	154427741	T	C	0.327038	0.022883	0.00732842	0.00179325	0.339288	0.0325879	2.19795e-25	0.0674442	0.0225499	0.00278167	0.0897558	13	1.07(1.024,1.118)	0.0433279	0.211233
T2D	cg06233593	16	PDIA2	337645	rs117105880	16	304409	T	C	0.0208748	-0.105684	0.0272037	0.00010236	0.833995	0.0824215	4.56631e-24	-0.12672	0.03494	0.000286965	0.0561839	20	0.881(0.823,0.943)	0.00929368	0.000812606
T2D	cg03663874	16	PDIA2	332515	rs9938786	16	399054	T	C	0.241551	-0.0268835	0.0085326	0.00162888	-0.365727	0.0368421	3.18019e-23	0.073507	0.0244774	0.00267286	0.0426943	20	1.076(1.026,1.129)	0.0428177	2.14363e-05
T2D	cg07326016	16	PIEZO1	88846234	rs79582484	16	88846218	A	G	0.251491	0.0339446	0.00821886	3.62627e-05	-0.867779	0.0347258	7.96028e-138	-0.0391166	0.00959963	4.60521e-05	0.0119797	20	0.962(0.944,0.98)	0.00228237	0.582822
T2D	cg27630153	16	PIEZO1	88845038	rs187704653	16	88843888	A	G	0.0129225	0.0886752	0.0274091	0.00121535	-1.20231	0.146715	2.50894e-16	-0.073754	0.0245093	0.00261913	0.921953	3	0.929(0.885,0.975)	0.0424118	0.173805
T2D	cg16641055	16	PIEZO1	88846292	rs73251038	16	88845931	T	C	0.234592	0.0270762	0.00850457	0.00145392	-0.794048	0.0368571	6.03401e-103	-0.0340989	0.0108267	0.00163539	0.0253527	20	0.966(0.946,0.987)	0.0314669	0.044871
T2D	cg04318353	16	PIEZO1	88836718	rs10445033	16	88840462	G	A	0.372763	-0.02172	0.00694821	0.00177211	0.364437	0.0324829	3.27618e-29	-0.0595988	0.0197918	0.00260145	0.03124	20	0.942(0.906,0.979)	0.0423351	0.0313488
T2D	cg16537285	16	PIEZO1	88852425	rs837756	16	88862568	G	C	0.404573	-0.022087	0.00692597	0.00142758	-0.623378	0.0306712	7.80605e-92	0.0354312	0.0112463	0.0016301	0.0167387	20	1.036(1.013,1.059)	0.0314669	0.030727
T2D	cg06639733	16	PIEZO1	88858204	rs837756	16	88862568	G	C	0.404573	-0.022087	0.00692597	0.00142758	-0.445255	0.0320208	5.89284e-44	0.0496053	0.0159589	0.00188157	0.0588759	20	1.051(1.018,1.084)	0.0338166	0.0212982
T2D	cg03162506	22	PLA2G6	38580953	rs13056506	22	38580917	G	T	0.413519	-0.0268726	0.00699844	0.000123132	0.6489	0.0323745	2.29775e-89	-0.0414125	0.0109812	0.000162451	0.25292	20	0.959(0.939,0.98)	0.00577585	0.76184
T2D	cg19850275	10	PLAU	75654257	rs2633306	10	75652447	A	C	0.234592	-0.0246091	0.0071413	0.000568879	0.209238	0.0373563	2.12939e-08	-0.117613	0.0400721	0.00333514	0.434955	7	0.889(0.822,0.962)	0.0491408	0.20656
T2D	cg04939496	10	PLAU	75669647	rs2227551	10	75669190	G	T	0.242545	-0.0219555	0.00711159	0.00201995	0.453356	0.0352839	8.73373e-38	-0.0484288	0.016133	0.00268347	0.0120936	20	0.953(0.923,0.983)	0.0428177	0.0331791
T2D	cg02138953	10	PLAU	75666279	rs2227551	10	75669190	G	T	0.242545	-0.0219555	0.00711159	0.00201995	0.486251	0.0351044	1.24488e-43	-0.0451526	0.0149842	0.00258386	0.0140759	20	0.956(0.928,0.984)	0.042259	0.0207426
T2D	cg04632671	3	PPARG	12329826	rs11709077	3	12336507	A	G	0.119284	-0.0910044	0.00916456	3.08177e-23	-0.348151	0.0492914	1.62801e-12	0.261393	0.0454151	8.63107e-09	0.0319914	8	1.299(1.188,1.42)	1.76451e-06	0.979914
T2D	cg25929976	3	PPARG	12328656	rs62242116	3	12316326	A	G	0.0715706	0.0775899	0.0158648	1.00485e-06	-0.350555	0.055852	3.46278e-10	-0.221334	0.0573731	0.000114409	0.0177715	8	0.801(0.716,0.897)	0.00435153	1.97458e-05
T2D	cg07470634	12	PXN	120666924	rs3845191	12	120667099	G	T	0.238569	0.0307192	0.00797812	0.00011791	-0.38665	0.0387495	1.89888e-23	-0.0794496	0.0221169	0.000327831	0.362615	20	0.924(0.884,0.965)	0.0103109	4.33539e-08
T2D	cg18094221	3	RHOA	49448445	rs11130199	3	49538799	C	T	0.434394	0.027509	0.00709489	0.000105623	-0.192565	0.0324733	3.03037e-09	-0.142856	0.044021	0.00117379	0.153074	7	0.867(0.795,0.945)	0.0250946	0.518813
T2D	cg18780100	17	RPTOR	78682785	rs8071397	17	78688017	A	G	0.33499	0.0234319	0.00718844	0.00111542	-0.386013	0.0343726	2.89649e-29	-0.0607024	0.0193909	0.00174532	0.473923	20	0.941(0.906,0.978)	0.0322809	0.383124
T2D	cg04662369	17	RPTOR	78754318	rs9915667	17	78754340	A	G	0.437376	-0.0223349	0.00709031	0.00163238	0.888389	0.0273505	1.93752e-231	-0.0251409	0.00801853	0.00171649	0.0166206	20	0.975(0.96,0.991)	0.0322809	0.302439
T2D	cg14780427	17	RPTOR	78754372	rs9915667	17	78754340	A	G	0.437376	-0.0223349	0.00709031	0.00163238	0.852757	0.0278206	2.48555e-206	-0.0261914	0.00835836	0.00172702	0.228343	20	0.974(0.958,0.99)	0.0322809	0.302439
T2D	cg18758433	17	RPTOR	78623601	rs35675302	17	78627976	C	T	0.416501	0.0229574	0.00700488	0.00104788	0.241166	0.0332342	3.97028e-13	0.0951934	0.0318709	0.00281871	0.153596	20	1.1(1.033,1.171)	0.0434906	0.267485
[truncated: 141 more rows]

## Sheet: ST5
Supplementary Table S5. SMR and colocalization results of the association between protein expression of OS-related genes and diabetes mellitus and microvascular complications (FDR < 0.05 and P-HEIDI > 0.01)
[truncated: 28 more rows]

[truncated: 3 more sheets: ST6, ST7, ST8]
